# Supplementary material for: Identification of Wheat LACCASEs in Response to Fusarium graminearum as Potential Deoxynivalenol Trappers
Source: Front Plant Sci. 2022 Mar 14;13:832800. doi: 10.3389/fpls.2022.832800 (PMC8964265; doi:10.3389/fpls.2022.832800)
Supplement: Supplementary file 6 [file Table_1.XLSX]

## Sheet: Sheet1
Table S1. The protein sequences of LACCASEs in A. thaliana，O. Sativa and T. aestivum.
ID	Protein Sequence
AT1G18140_LAC1	MENLGFLIISTFLLLFTTLLPYSSASTTRRFHFNVEWKKVTRLCHTKQLLTVNGQYPGPTVAVHEGDIVEIKVTNRIAHNTTIHWHGLRQYRTGWADGPAYITQCPIRSKQSYTYRFKVEDQRGTLLWHAHHSWQRASVYGAFIIYPRQPYPFSGSHIQSEIPIILGEWWNDDVDNVEKAMMKTGAGAKVSDAYTLNGLPGPLYPCSTKDTFTATVDAGKTYILRIINAALNNELFVAVANHTLTVVEVDAVYTKPVHTKAIMIAPGQTTTLLLRADQLSGGEFLIAATPYVTSVFPFNNSTTVGFIRYTGKTKPENSVNTRRRRRLTAMSTVVALPNMLDTKFATKFSDSIKSLGSAKYPCKVPTKIDKRVITTISLNLQDCPLNQTCDGYAGKRFFA…
AT2G29130_LAC2	MVTWVLNYLLVAFLFAISYNIDAASAGITRHYQFDIQLKNITRLCKTKTIVTVNGKFPGPRVTAREGDNLQIKVVNHVSNNISIHWHGIRQLRSGWADGPSYVTQCPIRMGQSYVYNFTVTGQRGTLWWHAHIQWMRATVYGPLIILPKLHQPYPFPKPYKQVPILFGEWFNADPQAVVQQALQTGAGPNASDAHTFNGLPGPLYNCSTKDTYKLMVKPGKTYLLRLINAALNDELFFTIANHTLTVVEADACYVKPFQTNIVLLGPGQTTNVLLKTKPIYPNATFYMLARPYFTGQGTIDNTTVAGILQYQHHTKSSKNLSIIKPSLPPINSTSYAANFTKMFRSLASSTFPANVPKVVDKQYFFAIGLGTNPCPKNQTCQGPTNTTKFAASINNVSF…
AT2G30210_LAC3	MESFRRFSLLSFIALLAYFAFLASAEHHVHQFVITPTPVKRLCRTHQSITVNGQYPGPTLVVRNGDSLAITVINRARYNISIHWHGIRQLRNPWADGPEYITQCPIRPGQTYTYRFKIEDQEGTLWWHAHSRWLRATVYGALIIYPRLGSPYPFSMPKRDIPILLGEWWDRNPMDVLKQAQFTGAAANVSDAYTINGQPGDLYRCSRAGTIRFPIFPGETVQLRVINAGMNQELFFSVANHQFTVVETDSAYTKPFTTNVIMIGPGQTTNVLLTANQRPGRYYMAARAYNSANAPFDNTTTTAILQYVNAPTRRGRGRGQIAPVFPVLPGFNDTATATAFTNRLRYWKRAPVPQQVDENLFFTVGLGLINCANPNSPRCQGPNGTRFAASMNNMSFVLP…
AT2G38080_LAC4	MGSHMVWFLFLVSFFSVFPAPSESMVRHYKFNVVMKNVTRLCSSKPTVTVNGRYPGPTIYAREDDTLLIKVVNHVKYNVSIHWHGVRQVRTGWADGPAYITQCPIQPGQVYTYNYTLTGQRGTLWWHAHILWLRATVYGALVILPKRGVPYPFPKPDNEKVIVLGEWWKSDTENIINEALKSGLAPNVSDSHMINGHPGPVRNCPSQGYKLSVENGKTYLLRLVNAALNEELFFKVAGHIFTVVEVDAVYVKPFKTDTVLIAPGQTTNVLLTASKSAGKYLVTASPFMDAPIAVDNVTATATVHYSGTLSSSPTILTLPPPQNATSIANNFTNSLRSLNSKKYPALVPTTIDHHLFFTVGLGLNACPTCKAGNGSRVVASINNVTFIMPKTALLPAHYF…
AT2G40370_LAC5	MDVTKSLLCFISFVAFLLFSSVAEANKAHHHEFIIQATKVKRLCETHNSITVNGMFPGPMLVVNNGDTLVVKVINRARYNITIHWHGVRQMRTGWADGPEFVTQCPIRPGSSYTYRFTIQGQEGTLWWHAHSSWLRATVYGSLLVFPPAGSSYPFTKPHRNVPLLLGEWWDANPVDVLRESIRTGGAPNNSDAYTINGQPGDLYKCSSQDTTVVPINVGETILLRVINSALNQPLFFTVANHKLTVVGADASYLKPFTTNVIVLGPGQTTDVLITGDQPPNRYYMAARAYQSAQNAPFGNTTTTAILQYKSAPCCGVGGGSGTKKGNSFKPIMPILPAYNDTNTVTRFSQSFRSLRRAEVPTEIDENLFVTIGLGLNNCPKNFRSRRCQGPNGTRFTAS…
AT2G46570_LAC6	MTSSAVPSLFRLSFLLFTLQVMNIGRIGAATRFYQFKVQTIRLTRLCQTNEIVTVNKKFPGPAISAQEDDRIVIKVINMTPYNTTIHWHGIKQKRSCWYDGPSYITQCPIQSGQSFTYNFKVAQQKGTFLWHAHFSWLRATVYGPLIVYPKASVPYPFKKPFNEHTILLGEYWLKNVVELEQHVLESGGPPPPADAFTINGQPGPNYNCSSKDVYEIQIVPRKIYLLRLINAGINMETFFTIANHRLTIVEVDGEYTKPYTTERVMLVPGQTMNILVTADQTVGRYSMAMGPYESAKNVKFQNTSAIANFQYIGALPNNVTVPAKLPIFNDNIAVKTVMDGLRSLNAVDVPRNIDAHLFITIGLNVNKCNSENPNNKCQGPRKGRLAASMNNISFIEPK…
AT3G09220_LAC7	MEGVRVPIACALILLAISSITSASIVEHTFNVQNLTVSRLCKRQVITVVNGSLPGPTIRVKEGDSLVIHVLNHSPHNITIHWHGIFHKLTVWADGPSMITQCPIQPGQRYAYRFNITGQEGTLWWHAHASFLRATVYGALVIRPKSGHSYPFPKPHKEVPILFGEWWNTDVVALEEAAIATGVPPNNSDAYTINGRPGNLYPCSKDRMFSLNVVKGKRYLLRIINAAMNIQLFFKIANHRLTVVAADAVYTAPYVTDVIVIAPGQTIDALLFADQSVDTSYYMAAHPYASAPAVPFPNTTTRGVIHYGGASKTGRSKPVLMPKLPSFFDTLTAYRFYSNLTALVNGPHWVPVPRYVDEEMLVTIGLGLEACADNTTCPKFSASMSNHSFVLPKKLSILE…
AT5G01040_LAC8	MPRLHHYLSNQAFLVLLLFSSIASAAVVEHVLHIQDVVVKPLCKEQIIPAANGSLPGPTINVREGDTLVVNVINNSTYNVTIHWHGVFQLKSVWMDGANMITQCPIQPGYNFTYQFDITGQEGTLLWHAHVVNLRATLHGALVIRPRSGRPYPFPKPYKEVPIVFQQWWDTDVRLLQLRPAPVSDAYLINGLAGDSYPCSENRMFNLKVVQGKTYLLRIVNAALNTHLFFKIANHNVTVVAVDAVYSTPYLTDVMILTPGQTVDALLTADQAIGKYYMATLPYISAIGIPTPDIKPTRGLIVYQGATSSSSPAEPLMPVPNDMSTAHRFTSNITSLVGGPHWTPVPRHVDEKMFITMGLGLDPCPAGTKCIGPLGQRYAGSLNNRTFMIPERISMQEAY…
AT5G01050_LAC9	MPRVHHSLSNQAFLVLLLFSSIASAAIVEHVLHVKDVVVTPLCKEQMIPIVNGSLPGPTINVREGDTLVVHVINKSTYNVTIHWHGVFQLKSVWMDGANMITQCPIQPSNNFTYQFDITGQEGTLLWHAHVVNLRATIHGALIIRPRSGRPYPFPKPYKEVPLIFQQWWDTDVRLLELRPAPVSDAYLINGLAGDSYPCSKNRMFNLKVVQGKTYLLRIINAALNTHLFFKIANHNVTVVAVDAVYTTPYLTDVMILTPGQTIDAILTADQPIGTYYMAIIPYFSAIGVPASPDTKPTRGLIVYEGATSSSSPTKPWMPPANDIPTAHRFSSNITSLVGGPHWTPVPRHVDEKMFITMGLGLDPCPSNAKCVGPLDQRLAGSLNNRTFMIPERISMQEA…
AT5G01190_LAC10	MVFPIRILVLFALLAFPACVHGAIRKYTFNIVTVNGKFPGPTIYANEDDTILVNVVNNVKYNVSIHWHGIRQLRTGWADGPAYITQCPIKPGHSYVYNFTVTGQRGTLWWHAHVLWLRATVHGAIVILPKLGLPYPFPKPHREEVIILGEWWKSDTETVVNEALKSGLAPNVSDAHVINGHPGFVPNCPSQGNFKLAVESGKTYMLRLINAALNEELFFKIAGHRFTVVEVDAVYVKPFNTDTILIAPGQTTTALVSAARPSGQYLIAAAPFQDSAVVAVDNRTATATVHYSGTLSATPTKTTSPPPQNATSVANTFVNSLRSLNSKTYPANVPITVDHDLLFTVGLGINRCHSCKAGNFSRVVAAINNITFKMPKTALLQAHYFNLTGIYTTDFPAKP…
AT5G03260_LAC11	MKMGFLFLFCYLLAFLGYSPVDAAVKKYQFDVQVKNISRICNAKPIVTVNGMFPGPTVYAREGDRVIINVTNHVQYNMSIHWHGLKQYRNGWADGPAYITQCPIQTGQSYLYDFNVTGQRGTLWWHAHILWLRATVYGAIVILPAPGKPYPFPQPYQESNIILGEWWNKDVETAVNQANQLGAPPPMSDAHTINGKPGPLFPCSEKHTFVIEAEAGKTYLLRIINAALNDELFFGIAGHNMTVVEIDAVYTKPFTTKAILLGPGQTTNVLVKTDRSPNRYFMAASPFMDAPVSVDNKTVTAILQYKGVPNTVLPILPKLPLPNDTSFALDYNGKLKSLNTPNFPALVPLKVDRRLFYTIGLGINACPTCVNGTNLAASINNITFIMPKTALLKAHYSNI…
AT5G05390_LAC12	MTTVHTFSILLFFCSLFSASLIIAKVQHHDFVIQETPVKRLCKTRNAITVNGMFPGPTLEVNNGDTLEVKVHNRARYNITIHWHGVRQIRTGWADGPEFVTQCPIRPGKSYTYRFTIQGQEGTLWWHAHSSWLRATVYGALIIHPTPGSSFPFPKPDRQTALMLGEWWNANPVDVINQATRTGAAPNISDAYTINGQPGDLYNCSTKETVVVPINSGETSLLRVINAALNQPLFFTVANHKLTVVGADASYLKPFTTKVLMLGPGQTTDVLLTADQPPKRYYIAARAYQSAQNAPFDNTTTTAILQYKKTTTTSKPIMPVLPAFNDTNTVTSFSRKFKSLRNVVVPKTIDDNLFFTIGLGLDNCPKKFPKSRCQGLNGTRFTASMNNVSFVLPSNFSLL…
AT5G07130_LAC13	MRNPWADGPEYITQCPIQPGGSYTYRFTMEDQEGTLWWHAHSRWLRATVYGALIIRPPLSSPHYPFPVIPKREITLLLGEWWDRNPMDVLNLAQFTGAAPNISDAFTINGQPGDLYRCSSQETLRFLVGSGEIVLLRVINSALNQELFFGVANHKLTVVAADASYTKPFSTNVIMLGPGQTTDVLLTADQPPAHYYMAAHAYNSANAAFDNTTTTAILKYKDASCVTLQAKSQARAIPAQLPGFNDTATAAAFTAQMKSPSKVKVPLEIDENLFFTVGLGLFNCPTPNTQRCQGPNGTRFTASINNVSFVFPKQNSIMQAYYQGTPTGVFTTDFPPTPPVTFDYTGNVSRGLWQPTRGTKAYKLKFNSQVQIILQDTSIVTTENHPMHLHGYEFYVVGT…
AT5G09360_LAC14	MEFKLNIPNTIIKTLQTIVFFLFVLLAFQIAEAEIHHHTFKIKSKAYTRLCNTNKILTVNGEFPGPTLKAYRGDKLIVNVINNANYNITLHWHGARQIRNPWSDGPEYVTQCPIRPGESYVYRIDLKVEEGTIWWHAHSQWARATVHGAFIVYPKRGSSYPFPKPHREIPLILGEWWKKENIMHIPGKANKTGGEPAISDSYTINGQPGYLYPCSKPETFKITVVRGRRYLLRIINAVMDEELFFAIANHTLTVVAKDGFYLKHFKSDYLMITPGQSMDVLLHANQRPNHYFVAARAYSSAFGAGFDKTTTTAILQYKGDTLNRIKPILPYLPPYNRTEASTRFTNQFRSQRPVNVPVKINTRLLYAISVNLMNCSDDRPCTGPFGKRFSSSINNISFV…
AT5G48100_LAC15	MSHSFFNLFLISLFLYNNCIAHHYTFTVREVPYTKLCSTKAILTVNSQFPGPIIKVHKGDTIYVNVQNRASENITMHWHGVEQPRNPWSDGPEYITQCPIRPGSDFLYKVIFSIEDTTVWWHAHSSWTRATVHGLIFVYPRPPQILPFPKADHEVPIILGEWWKRDVREVVEEFVRTGGAPNVSDALTINGHPGFLYPCSKSDTFHLTVEKGKTYRIRMVNAAMNLPLFFAIANHSLTVVSADGHYIKPIKATYITISPGETLDMLLHADQDPERTYYMAARAYQSGNIDFNNSTTIGILSYTSSCKAKTSSFSGYYPTLPFYNDTSAAFGFFTKIKCLFSGQVPVQISRRIITTVSINLRMCPQNSCEGPNGSRLAASMNNISFVTPSHVDILKAYYY…
AT5G58910_LAC16	MEIPRRFCICVLTFFVFVLLSPTTVHSIIRHYKFNVVMTNTTKLCSSKPIVTVNGQFPGPTIVAREGDTILIKVVNHVKYNVSIHWHGIRQLRTGWADGPAYITQCPIQPGQNYLHNFTLTGQRGTLWWHAHILWLRATVHGAIVILPKLGVPYPFPKPYKEKTIVLSEWWKSDVEELINEASRIGTAPSASDAHTINGHSGSISNCPSQSSYGLPVRAGKTYMLRIINAALNEELFFKIAGHVLTVVEVDAVYTKPYKTDTVFIAPGQTTNVLLTANANAGSNYMVAATTFTDAHIPYDNVTATATLHYIGHTSTVSTSKKTVLASLPPQNATWVATKFTRSLRSLNSLEYPARVPTTVEHSLFFTVGLGANPCQSCNNGVRLVAGINNVTFTMPKTA…
AT5G60020_LAC17	MALQLLLAVFSCVLLLPQPAFGITRHYTLEIKMQNVTRLCHTKSLVSVNGQFPGPKLIAREGDQVLIKVVNQVPNNISLHWHGIRQLRSGWADGPAYITQCPIQTGQSYVYNYTIVGQRGTLWYHAHISWLRSTVYGPLIILPKRGVPYPFAKPHKEVPMIFGEWFNADTEAIIRQATQTGGGPNVSDAYTINGLPGPLYNCSAKDTFRLRVKPGKTYLLRLINAALNDELFFSIANHTVTVVEADAIYVKPFETETILIAPGQTTNVLLKTKSSYPSASFFMTARPYVTGQGTFDNSTVAGILEYEPPKQTKGAHSRTSIKNLQLFKPILPALNDTNFATKFSNKLRSLNSKNFPANVPLNVDRKFFFTVGLGTNPCNHKNNQTCQGPTNTTMFAASI…
LOC_Os01g27700	MGTAKIPALLWFLLAGLVLALAVNPAHGAKTRHYDFFITETNYTRLCHEKSILTVNGQFPGPTIYARKGDFIIVNVHNNGNKNITIHWHGVDQPRNPWSDGPEFITQCPIRPGGNFTYQVILFEEEGTLCSILQCDAMQCFWWNDDVEHVLDKAKRIGGDVEPSDTNTINGQPGDMFPLCSRDDTFKVAVQQGNTYLLRVINAGLTNDMFFAIAGHRLTVVGIDARYTKPITVDYIMIAPGQTMDVLLKANRTLGSNSRYYMAARTFITLPVDTIRFNNSTATAIVEYTDSAVARPVGPPEFPVLLPAIKDEDAAMAFVKQLRSLGNQDHPVHVPKQVDEHMLIDIDINFLPCDANNATNKLCEGPQGNRFAASLNNVSFQNPAIDVLDAYYYGSGRGV…
LOC_Os01g44330	MASAASSLPLLVSSLLLALFALGAHADVKRYQFDIVMSNVSRLCHEKAMVTVNGSYPGPTIYAREGDRVIVNVTNHVKHNMTIHWHGLKQRRNGWADGPAYVTQCPIGSGGSYVYDFNVTRQRGTLWWHAHIAWMRATVHGAIVILPAAGVPYPFPKPDDEAEIVLGEWWHADVETVERQGSMLGMAPNMSDAHTINGKPGPLVPFCSEKHTYALQVQSGKTYLLRIINAAVNDELFFSIAGHNMTVVEIDATYTKPFAASTVQLSPGQTMNVLVSADQSPGRYFMVAKPFNDVPIPADNKTATAILQYAGVPTSVVPALPQTMPATNSTGSVAAFHDKLRSLNSPRYPADVPLAVDRHLLYTIGLNIDPCETCLNRSRLAASLNNITFVMPRTALLQA…
LOC_Os01g61160	MASSSSSRLLFLLSCSVLALLAGAEVHHHEFIVQETPVKRLCKTHNVITVNGQLPGPTLEVREGDTVVINVVNHAQYNVTIHWHGIRQFRTGWADGPEFVTQCPIKPGGSYKYRFTIEGQEGTLWWHAHSSWLRATVYGALIIRPRENKTYPFEKPAREVPLILGEWWDADPIQVIREAQRTGAAPNISDAYTINGQPGDLYNCSKEETTAVPVKPGETALLRFINAALNQELFVSIAQHKMTVVGVDASYTKPFTTSVLMIAPGQTTDVLVTMDQAPTRYYLAARAYDSAQGVAFDNTTTTAVIEYDCGCATDFGPSIPPAFPVLPAFNDTNTATAFAAGIRSPHEVKIPGPVDENLFFTVGVGLFNCEPGQQCGGPNNTRFTASMNNISFVFPQTTS…
LOC_Os01g62480	MTMAISSALPSPLLLAASLLLLIVQAQGITRHYEFNVQMANATRLCNTKSMVTVNGQCPGPELVAREGDRVVIRVTNNVAHNISLHWHGVRQVRTGWADGPAYITQCPIQTGQSYVYNFTVAGQRGTLWWHAHISWLRATVYGALVILPKLGVPYPFPAPHKEVPVIFGEWWNADTEEVVNQAVQTGGGPNVSDAFTINGLPGPLYNCSAQDTFKLKVKPGKTYMLRLINAALNEELFFAVANHTLTVVEVDAVYVKPFTVDTLVISPGQTTNVLLTAKPYYPGANFYMSAAPYSTARPGTFGNTTVAGILEYENPAMSPSAASFVKGLPLFKPTLPQLNDTDFVTNFTDKLRSLATPEYPAAVPQSVDKRFFFTVGLGTLPCPANMTCQGPNNTQMAA…
LOC_Os01g62490	MAISYLLRSSILAVAALLLFSVNLAKGDIREYQFDVKTTNVTRLCSSKSIVTVNGQFPGPTVFAREGDLVVIRVINHSPYNMSIHWHGIRQLRSGWADGPAYITQCPIQPGGSYVYKYTITGQRGTLWWHAHISWLRATVYGPIIILPKAGVPYPFPAPDKEVPVVFGEWWKADTEAVISQATQTGGGPNVSDAFTINGLPGPLYNCSAKDTFKLKVEAGKTYMLRLINAALNDELFFSIAGHTLTVVDVDAVYVKPFTVDTLLITPGQTTNVLLTTKPSYPGATFYMLAAPYSTAMSGTFDNTTVAGILEYEDPSSHSTAAFNKNLPVLRPTLPQINDTSFVSNYTAKLRSFATAEYPANVPQQVDTRFFFTVGLGTHPCAVNGTCQGPNGSRFAAAV…
LOC_Os01g62600	MGTPRGLRNAGSSSSACRFLAAFAVLLALPTLTAGLTRHYTFNVQMTNVTRLCVTKSIPTVNGQFPGPKLVVREGDRLVVKVHNHMNYNVSFHWHGILQLRNGWADGPSYITQCPIQGGGSYVYDFTVTGQRGTLWWHAHFSWLRVHLYGPLVILPKRGEGFPFPRPYKELPPIMFGEWFNADTEAVINQALQTGAGPNISDAYTFNGLPGPTYNCSSKDTYKVKVQPGRTYLLRLINSALNDELFFGIANHTLTVVEADANYVKPFTAKTLVISPGQTMNLLLTTAPNPGSPVYAMAIAPYTNTQGTFDNTTAVAVLEYAPTRASATGNNNLPLPPLPRYNDTNAVANFSSKFRSLATARYPARVPRAVDRHVLFTVGLGTDPCPSNQTCQGPNGTKF…
LOC_Os01g63180	MVTQCPIRPGHRYTYRFAVAGQEGTLWWHAHSSYMRATVYGALVIRPRRAGGYPFPTPYEEKTVLLGEWWNGDPVALESQSFSTGIPAPNADAYTINGMPGDSYLCPETTNRIAKFEVRRDKTYLLRIINAALNTAFFFKVAGHTFTVVAADASYTEPYATDVIVIAPGQTVDALMAADASPGCYHMAISSYQSAIPFPPRPAGFNGNTSTAIVEYVDATATTDAGSPVLPVMPKPNDTYTANQFYTSLTALIRPGRRTVPLTVDTRMLVTVGLGFSSCQPEQTQCNRSAPVVLANMNNVSFALPNTVSMLEALYRNTADGVYTRDFPDQPPVAFDYTSRGLLGNSPLASTGSPSTKVKTLRYNATVEMVLQNTALVGLESHPMHLHGFNFFVVAQGFG…
LOC_Os01g63190	MVIPWCSSMMRLLWFLFALLLARSVADAATANYTFTVESMRVSRLCNSTDIIAVNGLLPGPMIEVNEGDAVAVEVINGSPYNLTIHWHGILQLLTPWADGPSMVTQCPIQPNSSYTYRFNVTGQEGTLWWHAHSSFLRATVYGALIIRPRNGSAYPFPAPDQEVPIVLGEWWSRNVVDIESDAVSSGQLPRESDAFTVNGVTGELYQCANDTFTVDVQPNTTVLLRVINAGLNTHLFFKVAGHAFTVVAVDACYTANYTTDTLVLAPGHTVDALMVTNASAGSYYMAVQAYDSLSPTTMAVTDDTTATAIVHYNTTSTKKNATPVMPTMPQSSDSATANAFYFGLRGPPSPSAPAVPTKVDVNMTIELGLGQLPCDSTQSSCSGKSVAAAMNGVSFRLP…
LOC_Os01g63200	MASAAMLVPLVLVLCTAAASAAVVEHTFKVGGTKITQLCMNSVIYTANQQLPGPTIEVTEGDTLVVHAVNDSPYPLSLHWHGVYQLRSGWNDGANKITQCPIQPSGNFTYRFNITGQEGTLWWHAHSSLLRATIYGALIIKPRNGPSGYPFPEPYEEIPILLGEWWNRNVDDVENDGYLTGLGPQISDALTINGMPGDQNRCKGSAMYEVEVEYGKTCLLRIINAAVNVELFFKVAGHTFTVVAADASYTKPYATDVIVIAPGQTVDALMNTTASPGRYYMAAHVFDSKTVAVPFDQSTATGIVKYKGVPNYAPAAMPSLPPHDDVVTAGRFYWSLTGLARPSDPGVPTTVDHNMVVTFGLDQAPCAPNQTKCSGFALVAAMNRNSFQFPDQKVSLLEA…
LOC_Os02g51440	MGTAKLPALLWLLAGVVLALAVNPAHGAKTRHYDFFITETNYTRLCHEKSILTVNGQFPGPTIYARKGDLVIVNVHNNGNKNITIHWHGVDQPRNPWSDGPEFITQCPIRPGGNFTYQVILSEEEGTLWWHAHSDFDRATVHGAIVIHPKRGTTFPFKKPDKEIPVILGEWWNDDIEHVLDKAQLLGGDVDPSNANTINAQPGDMFPCSRDDTFKVAVQQGNTYLLRIINAGLTNDMFFAIAGHRLTVVGIDARYTKPLTVDYIMIAPGQTMDVLLEAKRTLGSNSRYYMAARTFITLPLDTIPFNNSTATAIVEYTDSVTARPVGPPEFPVQLPAIKDENAAMAFVTQLRSLGNQEHPVHVPTHVDEHMLIDIDINVLPCDPTNMAEKCKEGPQGNRF…
LOC_Os03g16610	MGARCLALLLLYGTLLLLLLLPQLPLAGAATRYYTFNVKLQNVTRLCNTRAIPTVNGKFPGPKIVTREGDRVVVKVVNNIKDNITIHWHGVRQMRTGWSDGPAYVTQCPIQTGQSYVYNFTINGQRGTLFWHAHVSWLRSTLYGPIIILPKAGLPLPFTEPHKDVPIIFGEWFNADPEAIVAQALQTGGGPNVSDAYTINGLPGPLYNCSSKDTFRLKVQPGKMYLLRLINAALNDELFFSVANHTLTVVDVDASYVKPFDTDVVLITPGQTTNVLLRAKPTAEAAGATHLMMARPYATGRPGTYDNTTVAAVLEYAPPGHIKSLPLLRPSLPALNDTAFAAGFAAKLRSLACPDYPSNVPRRVDKPFFFAVGLGTTPCPGSNNQTCQGPTNTTKFTAS…
LOC_Os03g18640	MRLCFFSAAALFLLCFLVPAAVAEERFYEFVVQETLVKRLCNTQKIITVNGQFPGPTIEVYDGDTVAIRAVNMARYNVTLHWHGLRQLRNGWADGPEFVTQCPIRPGGSYTYRFAIQGQEGTLWWHAHSSWLRATVHGALLIRPRPGVPYPFPKPHSEFPIILAEWWRRDPIAVLRQSMITGAPPNVSDAILINGQPGDFLECSAQVPDLVKPTKATFGLEKSIPTVVYSIGRRDERCIVLFRCLQRDKMKRQRFSRLLTMHAVAVTETSIIPVAAGETTLLRIINAAMNTELFVSLAGHKMTVVAADAMYTKPFETTVVLLGPGQTTDVLVTAHAAPGRYYLAARAYASAQGVPFDNTTATAIFQYKGGAGCPTTAGGAGAAGAVAGAGVGAGAAGGA…
LOC_Os05g38390	MATVTRLCVTKSVPTVNGQFPGPKLVVREGDTLVIRVTNNINNNVTFHWHGIRQVRSGWADGPAYITQCPIRSGGSYVYRFTVTGQRGTLWWHAHFSWLRATLYGPLVILPPRGVAYPFPKPHREVPLLLGEWFNADPEAVIKQALQTGGGPNVSDAYTFNGLPGPTYNCSSSNDTFKLRVRPGKTYLLRLINAALNDELFFGVANHTLMVVQADASYVKPFAATALVISPGQTMDVLLTAAANNPPSRSFAIAVAPYTNTVGTFDNTTAVAVLEYYGAATSAAALRSLPLPSLPAYNDTGAVANFSASFRSLASAQYPARVPRTVDRHFFFAVGLGADPCQSPVNGTCQGPNNTRFAASMNNVSFVMPRTSLLQAHYQRRYNGVLAANFPAAPRTPFN…
LOC_Os05g38410	MAAASSVLRCCLLVAALMTLSAMGAEAITRQYLFDVQTTSVTRLCSTKSIVTVNGQYPGPTLFAREGDHVEVTVVNHSPYNMSIHWHGIRQLLSGWADGPSYITQCPIQPGGSYVYRFTITGQRGTLWWHAHISWLRATVHGPMVILPPAGVGYPFPAPHEEVPIMFGEWWNNDTEAVISQALQTGGGPNISDAYTLNGLPGPLYNCSAQDTFKLKVKPGKTYMLRLINAALNDELFFSIANHTLTVVDVDALYVKPFTVDTLIIAPGQTSNVLLTAKPTYPGASYYMLARPYTTTQGTFDNTTVAGVLEYDDPCPTTAAGKIVPIFSPTLPQINDTNAVSNFTAKLRSLASAGYPAAVPQQVDHRFFFTVGLGTHPCAVNGTCQGPNGSRFAASINNV…
LOC_Os05g38420	MAAASSVLRCCLLVAALMTLSAMGAEAITRQYLFDVQTTSVTRLCSTKSIVTVNGQYPGPTLFAREGDHVEVTVVNHSPYNMSIHWHGIRQLLSGWADGPSYITQCPIQPGGSYVYRFTITGQRGTLWWHAHISWLRATVHGPMVILPPAGVGYPFPAPHEEVPIMFGEWWNNDTEAVISQALQTGGGPNISDAYTLNGLPGPLYNCSAQDTFKLKVKPGKTYMLRLINAALNDELFFSIANHTLTVVDVDALYVKPFTVDTLIIAPGQTSNVLLTAKPTYPGASYYMLARPYTTTQGTFDNTTVAGVLEYDDPCPTTAAGKIVPIFSPTLPQINDTNAVSNFTAKLRSLASAGYPAAVPQQVDHRFFFTVGLGTHPCAVNGTCQGPNGSRFAASINNV…
LOC_Os06g37080	MRLSSLLFLVCFFTVAMSQCAAAAKARHFRWEVSNMFWSPDCEEKVVIGINGQFPGPTIRAKAGDTIVVHLKNGLHTEGVVIHWHGIRQIGTPWADGTASISQCAINPEETFTYRFVVDKPGTYFYHGHYGMQRAAGLYGSLIVDVADGDEEPFKYDGEINLLLSDWYHESIYTQMVGLSSNPFRWIGEPQSLLINGRGQFNCSLAAAHTPGAKQCAAAGNRHCAPVILPVLPNKTYRLRVASTTSLASLNLAVGNHKLTVVEADGNYVEPFAVDDIDIYSGDSYSVLLTTDQDTSANYWVSVGVRGRQPRTAPALAVLNYRPNRASRLPAAAPPATPAWDDFARSKAFTYRILGRAGVTPPPPATSDRRIELLNTQNRMGGGHVKWSINNVSMVLPAT…
LOC_Os07g01110	MAPSLGSGSTRILLIVSLLLCLRQQAVVDAAIVEHTFHVGNLTVERLGQRQVITAVNGQFPGPKVEARNGDTLLVRVVNNSPYNITIHWHGVLQRLSAWADGPAMVTQCPILPGSGAGSSYTYRFNVTGQEGTLWWHAHVSFLRATVYGALLIRPRPGVPYPFPAPHAEHTLLLGEWWNASATLVDVERQAFLTGGQPANSVALTINGMPGLSHAHKEMHHLRVARGNTYLLRLVNAALNYQLFFKVAAHNFTVVAVDACYTDPYHTDVIVIAPGQTVDALMHAGAAPGRRYYVAAQVYQSIANATYSATARALLRYDDDAKDAAKTIIMSPRMPVLNDSATAQRFYGSLTGLLRDGKPTVPQRVDTRMVVTYGLAIAPCLPAQTLCNRTRGSLAASMN…
LOC_Os10g20610	MKRCQSSRPTAAVAAVVAAVSMIIVLVSGTAIPSAAAAAAVEHTFVVSQVNMTHLCKEMAFTVVNGQLPGPTIEVTEGDSVTVHVVNKSPYNLTIHWHGVYQLLNCWNDGVPMITQRPIQPNHNFTYRFNVAGQEGTLWWHAHDAFLRGTVHGALIIRPRHGAASYPFPRPHREVPIIIGEWWEKDLPQVDRNMTNGYFDDYSSGSTINGKLGDLFNCSGVLEDGYVLDVEPGKTYLLRIINAALFSEYFLKIAGHRFTVVASDANYLTPYSTDVVVIAPGETLDAIVVADAPPSGRYYIAAQPIQAPPPDTQTPEYATRGTLQYSSNSRNSSAAAMPEMPHQHDTMRSFYFRGNLTAGARLHRHGRRRVPARADESLFVTLGLGSVCRHGGASCKRGG…
LOC_Os10g30140	MDRKGIVLGSKLAVFSMILLWHRHGVDQPRNPWSDGPEFITQCPIRPCGNFTYQVILFEEEGTLWWHAHSDFDRATVHGAIVIHPKHGTTFPFNKPDKEIPIILSEWWNDDVENVLDEAKRTGGDQGNTYLLRVINTGLTNDMFFAVAGHCLTVVSIDARYTKPLTVDYIMIAPGQTMDVLLEANRTLGSNSRYYMAARAFITLPVDTIPFNNSTATAIVEYTDSPTARPPGPPEFPLLLPAIKDEDAAMAFVDERMLIDIDVNFLPCDTTNATNKLCKGPQGNQFAASLNNVSFESPAIDVLDAYYYGSGRGVYEEDFPNKPVNAFVNPTGDNGGRPLLTKRGTKVKVVEYGTVVEVVFQDLSSENHPMHLHGFAFYVVGRGSGTFDERRDPATYNLV…
LOC_Os11g01730	MPSRGCSCWLLSLALLCSLAAAKEQYHEFVIRETTVKRLCKSHNIMTVNGQFPGPTLEINEGDSLIINLINRGRYNMTLHWHGVRQMRTGWSDGPEYVTQCPVRPGQSYRYRFTVAAQEGTLWWHAHSSWLRATVYGALLIRPRDGTSYPFDVQPTRELAPILLGEWWDMNPVDVVRAATRTGAAPNISDALTVNAQPGDLYSCSSHDTAVFPVTSGETNLLRFINAALNTELFVSLAGHNMTVVAADASYTKPYTTSLLLLAPGQTTDVLVTFDQPPGRYYLAARAYASAQGVPFDNTTTTAIFDYGAANNASSAAIAMPTLPAYNDTTAATAFTTNLRGLRKAELPSRVDESLFFTVGVGLFNCTNATAQQCGGPNGTRFAASINNVSFVLPSSTSI…
LOC_Os11g16260	MEKLSTAASLFCVVVAATALAMAVVGGEAAVVEQTFMVHEMNVTHLCNTTKIYVVNGRFPGPTVDVTEGDTVVVHVINRLPHGLTIHWHGVRQMRSCWADGAGYVTECPIHPGGEKTYRFNVTGQVGTLWWHAHVTCLRATINGAFIIRPRNGKYPFLTPAKDVPIIIGEWWELDLIELDRRMLDGNFDDNPLSATINGKLGDLSNCSSTVEESFVLDVKRGESYLLRVINTALFSEYYFKVAGHTFTVVGADGNYLTPYKTDMVTVAPGEAIDVLMFTDAPPAYYHMVALANQPPPPDLQIPQLTSRGLIRYAGAAMDSNNLPMPMPVMPDQHNTMPSYYFRRNLTGLALPEQQQRHRVPAHVDERLLITLGLGSICRGGNTTTCKRGRSPETVVVAT…
LOC_Os11g42200	MEKLSMVTSLLCAITVAVLAVAVVSGEAAVVEHTFVVHEMNATHLCNTTKIYVVNGQFPGPTVDVTEGDTVVVHVINKLPFGLTIHWHGVRQMRSCWADGAGFVTECPIPPGNEHTYRFNVTGQVGTLWWHAHVTCLRATINGAFIVRPRDGKYPFPTPAKDVPIIIGEWWELDLIELDRRMMDGNFDDNPLSATINGKLGDLSNCSRMVEESFILDVKHGESYLLRVINTALFSEYYFRVAGHTFTVVGADGNYLTPFKTDMVTVAPGEAIDVIMVADAPPAHYHMIALANQPPEPDPQIPVFTSRGLVRYAGTTANNNGLPVPMPIMPNQHNTMPSYYFHANLTGLAHPERHRVPMHVDERLFVTLGLGSICRGQNTTCKRRRSPETIVVATMNNVS…
LOC_Os11g42220	MVASLLCTVAVAVLAVAAVGGEAGVVEHTFVVHEMNVTHLCNTTKIFVVNGQLPGPTVDVTEGDTVVIHVVNKIPHGLTIHWHGVRQLRSCWADGAGFITECPIPPGSERTYRFNVTDQVGTLWWHAHVTCLRSTINGAFIIRPRDGKYPFPTPVKDVPIIIGEWWELDLVELDRRMRDGNFDDNPLSATINGKLGDLSNCSGIVEESFVLNVKHGESYLLRVINTAFFSEYYFKVAGHTFTVVGADGNYLTPFKTDMVTVAPGEAIDVLMVADAPPAHYHMIALANQPPEPDPQIPKYISRGLVRYTGVDANNNGLPVPMPIMPNQHNTMPSYYFHANLTGLMHPKHRRVPMHVDERIFIILGLGTICRGRNTTCKRQRSLETIEVATMNNVSFTHPN…
LOC_Os11g47390	MGIAKIPAVLWLLACAVLTFAVAISPAHGGRTRRHYDFFITETNYRRLCHEKSVLTVNGQFPGPTIYARKGDLVIVNVYNHGNKNITIHWHGVDQPRNPWSDGPEFITQCPIRPDGKFTYQVIMSEEEGTLWWHAHSDFDRATVLGAIVVHPKHGDTFPFKRPDKEIPIILGEWWKNDVNHLLEEMKRIGEDVKPSDANTINGQPGDMFPCSRDDTFKVAVEHGNTYLLQVINAGLTNDMFFAVSGHRLTVVGIDARYTKPLTVEYIMIAPGQTMDLLLEANRSLGSKSNSRYYMAARTFITLPVPIPFNNSTATAVVEYYTGDSGAGPPDFPAVLPSLDDVDAAMAFLRQLRSLGSKDHPVHVPTHVDEHMLIDLAINFLPCNATNATDTACKGPKGN…
LOC_Os11g48060	MHCTALSPALSSPSPAAGHAANMAVLPESRRLSLLLMAACFLLQALSAHAITRHYKFNVVMRNMTRLCSTKPILTVNGKFPGPTLYAREGDNVLVKVVNHVAHNVTIHWHGVRQIRTGWYDGPAYITQCPIQPGSSFLYNFTITGQRGTLLWHAHINWLRATVHGAIVILPKLGVPYPFPAPHKEAVIVLGEWWKEDTETVINQAMQLGVGPNISDSHTINGHPGPLSECASSQDGFKLSVENGKTYMLRIINAALNDDLFFKVAGHELTVVEVDAVYTKPFKTDTLLITPGQTTNVLVRANQGAGRYLLSVSPFMDAPVQVDNKTGTATLHYANTVSSSMASLTLVKPPPQNATHIVSKFTDSLHSLNSKEYPANVPQTVDHSLLLTVGVGVNPCPSC…
LOC_Os12g01730	MGSRGCSCWLLSLALLCSLAAAKEQYHEFVIRETTVKRLCKSQSIMTVNGQFPGPTLEIKEGDSLIINLINRGRYNVTLHWHGVRQMRTGWSDGPEYVTQCPVRPGQSYRYRFTVAAQEGTLWWHAHSSWLRATVYGALLIRPRDGTSYPFHVQPTRELAPILLGEWWDMNPVDVVRAATRTGAAPNISDALTVNAQPGDLYSCSSHDTAFFPVTSGETNLLRFINAALNTELFVSLAGHNMTVVAADASYTKPYTTSLLLLAPGQTTDVLVTFDQPPGRYYLAARAYASAQGVPFDNTTTTAIFDYGAANNASSAAIAMPTLPAYNDTTAATAFTTNLRGLRKAELPSRVDESLFFTVGVGLFNCTNATAQQCGGPNGTRFAASINNVSFVLPSSTSI…
LOC_Os12g15680	MKSPVHLEHPFGTQIVKDNMARSWSLLLLPFALALVASVAQAAVVEYTFNVGNLSISQLCQQEMIITAVNGQLPGPTIVATEGDTVVVHMVNESPYNMTIHWHGIFQRGTPWADGPAMVTQCPVRPGGNYTYRFNVTGQEGTLWWHSHFSFLRATVYGALIIKPRGGAKAYPFPVPDEEVVVILGEWWKTNVYDLQQRSLVTGNPAPHADAYTINGKPGDFYNCSAPNQTHKFELKQNKTYMLRIINAALNTPLFFKVANHSFNVVAADACYTKPYKTDVVVISPGQTVDALLVPDAGVAAAVGGRYYMAVIPYNSAVNAADPSFLYSLTNSTAIVEYGGGPATSPPMVPDMPEYNDTATAHRFLSNMTALVPNRVPLAVDTHMFVTVSMGDTFCGPEQ…
LOC_Os12g15920	MRFTLEAAHILAPGSIAAKPGRIKLTGTPASHHIWTCTGAKQISQAEKIHLTQVWSKFPTSNGTQTFRPSEVTADELQTILVWWYFEGYQRWQLPLPVEIAQAAVVEHTFNVGNFSISQLCQPPLIITAVNGQLPGPTIYAREGDTVVVHLVNTSPYSMTLHWHGVLQRGTPWADGPAMVTQCPVQPGGNYTYRFNVDGQEGTLWWHAHVSFHRATVYGALVIRPRGGAKAYPFPKPDKEHVVILGEWWNATVYDMERMAFLTGIPAPHADAYTINGKPGDFYNCSAPNQTAKFEVRQNGTYLLRIINAGMNTPLFFKVAKHRLTVVGADACYTKPYKTDVVVVSPGQTVDALMVASAAVGRYYMAASPYDSAIPQGPPFSDTTATAILQYAGARRKTV…
TraesCS1A02G043900	MHSSTEMARSWSLLLPLALALVASAAHAAIVEHTFNVGNLSISQLCQPDRIITAVNGQLPGPTIRASEGDTVVVHLVNESPYGMTIHWHGIFQRGSQWADGPAMVTQCPVQPGSNYTYRFNVTGQEGTLWWHAHFSFLRATVYGALIILPRGGAEAYPFTKPDKEEIIMFGEWWNANVFDLQQMALLTGIPAGPADAYTINGKPGDFYNCSAPNQTHMFEVKKNETYLLRIINAALNTPLFFKVANHTFTVVAADACYTTPYKTNVVVVGPGQTVDALMVADAVVGRYYMAASPYDSGIPSGPPFSRTNATAVLEYAGGPNTTSPPALPQLPEFNDTNTAHRFLSNLTALVLPGKPTVPLAVDTRMFVTVGMGVADCQPEQTLCNRSRTMFASSMNNAS…
TraesCS1A02G107400	MEKLSVAATIFCAVVLAALAAAGGEAAVVEHTFVVHEMNQTHMCNTTKIYVVNGQLPGPTIDVTDGDTVVVHVVNRLPHGLTIHWHGVRQIRSRWSDGAGFVTECPISPGGEHMYRFNVTGQVGTLWWHAHVNCLRAKVAGAFIIRPKGGRYPFPTPAKDVPIIIGEWWELDLVELDKRMHDGNFADNPLSATINGKLSDLKNCSGKPEESFVLDVVRGETYLLRIVNTALFSEYYSKVAGHTFTVVGADGYYLTPYKTDMVTVAPGEAIDVLMAADAPPAHCHMVALANQPPEPDPQIPRFDSRGLVRYAGSSHNNNGLSVPTPLMPSQHNTMPSYYFHNNLTGLAHPDRHCVPMHVDERLYFTLSLGSICRNGTKTCQRRRSRETIVVATMNNVSFR…
TraesCS1A02G283400	MGMDARRLRCASPACLLLAFLLAMPGLTAGLTRRYTFNVTMATVTRLCTTKSIPTVNGRFPGPRITVREGDRLVVNVHNNINNNVTFHWHGVRQLRSAWADGPAYITQCPMRPGQSYVYNFRIVGQRGTLWWHAHFSWLRATLHGPLVILPPRGVPYPFPKPYREVPLMLGEWFNADPEAVIKQALQTGGGPNVSDAYTFNGFPGPTYNCSGGANSTFKLKVKPGRTYMLRLINAALNDELFFAVANHTLTVVQADASYVKPFAANTLVISPGQTMDVLLTAATNPSSTAFAIAVAPYTNTVGTFDNTTATAVLEYAPQRPAALRGLPAPPLPRYNDTGAVTNFSSNFRSLASARYPARVPLSVDRSFFFAVGLGADPCQSPVNGTCQGPNNTRFAASI…
TraesCS1A02G283900	MAVPSSPSLLLVAAMVLCAATTPGAAQAVTTRKYHFDVGMTSVTRLCGTKSIATVNGQFPGPTLFAREGDHVEVNVVNNSPYNMSIHWHGVRQLLSGWYDGPSYVTQCPIQPGQSYVYRFQIVGQRGTLWWHAHISWLRATVHGPIVILPPAGVPYPFPAPEAEVPLMFGEWWRNDTEAVIAQALRTGGGPNVSDAYTMNGLPGPLYACSAKDTFRLKVKPGKTYMLRLINAALNDELFFAVASHTLTVVDVDALYVKPFAVETLIIAPGQTSNVLLTAKPAYPGARYYMLARPYTNTQGTFDNTTVAGILEYEHDDPATGKSLPIYRPTLPQINDTSAVSNYTAKLRSLASAAYPAAVPQAVDREFLFTVGLGTHPCAPGSPVNGSTCQGPNGTARFA…
TraesCS1B02G056900	MHSSTDMAMSWSLLLPFALALVASASHAAIVEHTFNVGNLSISQLCQPDRIITAVNGQLPGPTIRASEGDTVVVHLVNESPYGMTIHWHGIFQRGSQWADGPAMVTQCPVQTGGNYTYSFNVTGQEGTLWWHAHFSFLRATVYGALIILPRGGAKAYPFTKPDKEEIVMFGEWWNANVFDLQQMALLTGIPAGPADAYTINGKPGDLYNCSAPNQTHMFEVRKNETYLLRIINAALNTPLFFKVANHTFTVVAADACYTTPYKTNVVVVGPGQTVDALMVADATVGRYYMAASPYDSGIPSGPAFSKTVATAVLEYAGGANTTSPPALPQLPEFNDTDTAHRFLSNLTALVLPGKPTMPLAVDTRMFVTVGMGVADCQPEQTLCNRSRTMFASSMNNAS…
TraesCS1B02G109600	MAATIFCAVVLAALAAAAGGEAAVVEHTFVVHEMNQTHLCNTTKIYVVNGQLPGPTIDVTDGDTVVVHVVNRLPHGLTIHWHGVRQIRSCWSDGASFVTECPIPPGGEHMYRFNVSGQVGTLWWHAHVTCLRATVAAFIIRPKGGRYPFSTPTKDVPIIIGEWWELDLVELDKRMHDGNFADNPLSATINGKLGDLNNCSGKPEESFVLDVVRGETYLLRIVNTALFSEYYFKVAGHTFTVVGADGYYLTPYKTDMVTVAPGEAIDVLMAADAPPAHYHMIALANQPPEPDPQIPGFDSRGLVRYAGSSHNNNGLPVLTPLMPSQHNTMPSYYFHNNLTGLAHPDRHRVPMHVDERLYFTLGLGSICRNGTKTCQRRRSRETIVVATMNNVSFRHPTNT…
TraesCS1B02G292600	MAMGMGARRLRCASPACLLLAFLLAMPALTAGLTRRYTFNVTMATVTRLCTTKSIPTVNGRFPGPRITVREGDRLIVNVHNNINNNVTFHWHGVRQLRSAWADGPAYITQCPMRPGQSYVYNFRIVGQRGTLWWHAHFSWLRATLHGPLVILPPRGVPYPFPKPYREVPLMLGEWFNADPEAVIKQALQTGGGPNVSDAYTFNGFPGPTYNCSGGANSTFKLKVKPGRTYMLRLINAALNDELFFAVANHTLTVVQADASYVKPFAATTLVISPGQTMDVLLTAATNPSSTAFAIAVAPYTNTVGTFDNTTAIAVLEYAPQRPAALRGLPAPPLPRYNDTGAVTNFSSNFRSLASARYPARVPLSVDRSFFFAVGLGADPCQSPVNGTCQGPNNTRFAA…
TraesCS1B02G293100	MAVPSSPSLLLAAALLLCATATLAAAQAVTTRKYQFDVQMTSVTRLCGTKSIATVNGQFPGPTLHAREGDHVEVNVVNNSPYNMSIHWHGVRQLLSGWYDGPSYVTQCPIQPGQSYVYRFQIVGQRGTLWWHAHISWLRATVHGPIVILPPAGVPYPFPAPEAEVPLMFGEWWRNDTEAVIAQALQTGGGPNVSDAYTMNGLPGPLYACSAKDTFRLKVKPGKTYMLRLINAALNDELFFAVANHTLTVVDVDALYVKPFAVETLIIAPGQTSNVLLTAKPAYPGARYYMLARPYTNTQGTFDNTTVAGILEYEHDDPATATGNGKNLPIFRPTLPQINDTSAVSNYTAKLRSLASAAYPASVPQVVDREFLFTVGLGTHPCAPGSPVNGSTCQGPNGT…
TraesCS1B02G394300	MVVGVVFFLLAVLLAAAVTGGSAALVEHTFVVSQMKLNHMCNDTLVTVVNGQLPGPALEVREGDSVVVHVINKSPHGVTIHWXXXKQQLNCWADGAGMITQCPIQPSKNFTYRFNVNGQEGTLWWHAHVACLRATIHGALIIRPRSGLDSYPFPVPDKEIPIIIGEWRETDLVELDRRFGRSNYADLPRSSMINGKLGDLNKCSGVTEENYVLNMEHGRTYLLRIVNAALHPQYYFKIAGHTFTVVATDANYVKPYTTDTIAIAPGETVDALVVADAAPPGGRFYMVALGIISLGPSQTRPVFISRGVVSYTANDPSKEISDDTDSIMVPEMPDFREETTSFYFHGNLTSLRRPQPVPADVDVRLLIAVDTGNLCRQGSVPSAPSYCMVTRMNNISFQL…
TraesCS1D02G031900	MAIGAALFFFFLAVALTAAPGGGGGDAALVEHXXXVSEIMLNHLCNDTPVIVVNGQLPGPAIEATEGDSVVVHVINKSPHGVTIHWHGVKQQLNCWADGAGMITQCPIQPNKNFTYRFNVIGQEGTLWWHAHVGFLRATVHGALIIRPRSGPGSYPFPKPDKEIPIVIGEWWDMEIVQVERRAASRIFDDWPRSPTINGKLGDLSNCSGFIEDNYVLNVEHGKTYLLRIVNAALHEQYNFKIAGHEFTVVAIDANYVKPYTTDTIVIASGETVDALLVADAPPGRYYMIAQAMQSPEPFLQIPVLMSRGVVSYYPSKGSTDDTPIMAPEMPDQHDATTSFYFRGNLTSLLPRSVPANVDEQLFIAIDVGDICSHDGSHDNCMVTRLNNISFHLPTTTSL…
TraesCS1D02G044300	MHTSTEMARSWSLLLPFALALVASASHAAIVEHTFNVGNLSISQLCQPDRIITGVNGQLPGPTIRASEGDTVVVHLVNESPYGMTIHWHGIFQRGSQWADGPAMVTQCPVQPGGNYTYRFNVTGQEGTLWWHAHFSFLRATVYGALIILPRGGAEAYPFTKPDKEEIVMFGEWWNANVFDLQQMALLTGIPAGPADAYTINGKPGDLYNCSAPNQTHMFEARKNETYLLRIINAALNTPLFFKVANHTFTVVAADACYTTPYKTGVVVVGPGQTVDALMVADATAGRYYMAASPYDSGIPSGPPFSKTVATAVLEYAGGANTTSPPALPQLPGFNDTNTAHRFLSNLTALVLPGKPTVPLAVDTRMFVTVGMGVADCQPEQTLCNRSRTMFASSMNNAS…
TraesCS1D02G044600	MSSLINLICLLIAFVGNLSISQLCQPNRIITAVNGQLPGPTIRAREGDTVVVHLVNESPYSMTIHWHGIFQRGSQWADGPAMVTQCPFQPGGNYTYSFNVTGQEGTLWWHAHFSFLRATVYGALIILPRGGAKAYPFAKPDKEEQMALLTGIPAGPADAYTINGKPGDFYHCSAMRNLCEPIRKNETYLLRIINAALNTPLFFKVANHSFTVVAADACYTTPYKTDVVVVGPGQTVDALMVADAAVGRYYMAASPYDSGIPSGPPFSKTNATAVLEYAGGPNTTLPPALPQLPQFNDTDTADRTWPTVPLAVDTRMFVTVGMGVADCQPEQTLCNRSRTMFASSMNNESFVPPRSTSMLEAHYSNATAGVYTRDFPDQPPVVFDYTADASNNATMQYTT…
TraesCS1D02G091700	MEKLSMAATIFCAVVLAALAAAGGEAAVVEHTFVVHEMNQTHLCNTTKIYVVNGQLPGPTIHVTDGDTVVVHVVNRLPHGLTIHWHGVRQIRSCWSDGAGFVTECPIPPGGKHMYRFNVTGQVGTLWWHAHVTCLRATVAGAFIIRPKGGRYPFPTPAKDVPIIIGEWWQLDLVELDKRMHDGNFADNPLSATINGKLGDLKNCSGKPEESFVLDVVRGETYLLRIVNTALFSEYYFKVAGHTFTVVGADGYYLTPYKTDMVTVAPGEAIDVLMAADAPPAHYHMVALANQPPEPDPQIPGFDSRGLVRYAGSSHNNNGLPVSTPLMPSQHNTMPSYYFHNNLTGLAHPDRHRVPMDVEERLYFTLGLGSICRNGTKTCQRRRSRETIVVATMNNVSFR…
TraesCS1D02G282600	MAMGMGMGSARRLRCASPACLLLAFLLAMPGLTAGLTRRYTFNVTMATVTRLCTTKSIPTVNGRFPGPRITVREGDRLVVSVHNNINNNVTFHWHGVRQLRSAWADGPAYITQCPMRPGQSYVYNFRIVGQRGTLWWHAHFSWLRATLHGPLVILPPRGVPYPFPKPYREVPLMLGEWFNADPEAVIKQALQTGGGPNVSDAYTFNGFPGPTYNCSGGGNSTFKLKVKPGRTYMLRLINAALNDELFFAVANHTLTVVQADASYVKPFAATTLVISPGQTMDVLLTAATNPSSTAFAIAVAPYTNTVGTFDNTTATAVLEYTPQRPAALRGLPAPPLPRYNDTGAVTNFSSNFRSLASARYPARVPLSVDRSFFFAVGLGADPCQSPVNGTCQGPNNTR…
TraesCS1D02G283000	MAVPSSPSLLLVAALLLCATATLAAAQAVTTRKYQFDVQMTSVTRLCGTKSIATVNGQFPGPTLHAREGDHVEVNVVNNSPYNMSIHWHGVRQLLSGWYDGPSYVTQCPIQPGQSYVYRFQIVGQRGTLWWHAHISWLRATVHGPIVILPPAGVPYPFPAPEREVPLMFGEWWRNDTEAVIAQALQTGGGPNVSDAYTMNGLPGPLYACSAKDTFRLKVKPGKTYMLRLINAALNDELFFAVANHTLTVVDVDALYVKPFAVETLIIAPGQTSNVLLTAKPAYPGARYYMLARPYTNTQGTFDNTTVAGILEYEHDDPATAAGNGKSLPIYRPTLPQINDTSAVSNYTAKLRSLASAAYPASVPQAVDREFLFTVGLGTHPCAPGSPVNGSTCQGPNGT…
TraesCS2A02G206500	MAISSRFLAPCSVLMATLMLLIVQAQSITRHYDFNVQMANVTRLCASKSVVTVNGEYPGPTLVAREGDRVLVRVTNRVAHNMTLHWHGIRQLRSGWADGPAYVTQCPIQTGQSYVYNFTVAGQRGTLWWHAHISWLRATVYGAIVILPKLGVPYPFVAPHKEVPLLFGEWWRADTEAVVSQALRTGGAPNISDAFTINGLPGPLYNCSAKDTFKLKVKPGKTYMLRLINAALNDELFFSVANHTLTIVEVDAVYVKPFTVKTLIISPGQTTNVLLTAKPFYPKANFYMSAAPYSVIRPGTFDSTTVAGILEYHNPRSASESSFDKDLPLFRPTLPRFNDTGLVTNFTSKLRSLATPQYPAAVPQSVDKRFFFTVGLGTRPCPVNATCQGPTNTTQFAAA…
TraesCS2A02G255500	MRPTALRPSFCTALHCIGVIHREMFWLAYALVFLGCLGLPPADAAVVEHTFSVGNLTIDRLGQRQVITAVNGQFPGPMLEARDGDAVVVHVVNYSPYNITIHWHGVLQRLSGWADGPSMVSQCPIRPGGATYTYRFNVTGQEGTLWWHAHVSFLRATVYGALLIRPGPDRPHYPFPAPYGEATLLLGEWWNASVVDIERQAMLTGGPPNNSVALTINGIPSGYELAVRHGETYLLRLVNAALSYQLFFKVAGHAFTVVAADACYTDPYNTDVIVLAPGQTVDALMHANASPGRYGMAAQVYQSVANATYTTTTTGLLRYEHGAEAAGMSTIMMPSMPEFKDSATAQDFYGSLTGLLRDGKPTVPLHVDTRMLVTYGLGIAPCMPTQTLCNRTRGSVAAS…
TraesCS2B02G233500	MAISSRLPAPCSVLMATLMLLIVQAQSITRHYDFNVQMANVTRLCASKSIVTVNREYPGPTLVAREGDRVLVRVTNHVAHNMTLHWHGIRQLRSGWADGPAYVTQCPIQTGQSYVYNFTVTGQRGTLWWHAHISWLRATVYGSIVILPELGVPYPFVAPHKEVPVLFGEWWRADTEALVSQALRTGGAPNISDAFTINGLPGPLYNCSAKDTFKLKVEPGKTYLLRLINAALNDELFFSVANHTLTIVEVDAVYVKPFTVKTMIISPGQTANVLLTAKPFYPKANFYMSAAPYSVIRPGTFDSTTVAGILEYHNPRSAFESSFDKDLPLFRPTLPRFNDTGLVTNFTSKLRSLATPQYPAAVPQSVDKQFFFTIGLGTRPCPVNATCEGPTNTTQFAAA…
TraesCS2B02G233700	MAISSRLPAPCYLLMAATLMLLIVQAQSITRHYDFNVQMANVTRLCASKSIVTVNGEYPGPTLVAREGDRVLVRVTNHVAHNMTLHWHGIRQLRSGWADGPAYVTQCPIQTGQSYVYNFTITGQRGTLWWHAHISWLRATVYGAIVILPKLGVPYPFVAPHKEVPVLFGEWWRADTEALVNQALRTGGAPNISDAFTINGLPGPLYNCSANDTFKLKVEPGKTYLMRLINAALNDELFFSVANHTLTIVEVDAVYVKPFTVKTLIISPGQTTNVLLTAKPFYPKANFYMSAAPYSVIRPGTFDNTTVAGILEYHNPHSASESSFNKGLPLFRPTLPRFNDTGLVTNFTSKLRSLATPQYPAVVPQSVDKQFFFTVGLGTRPCPVNATCQGPTNTTQFAA…
TraesCS2B02G287000	MRPIALRPSFCTALHCIGLIHREMFWLAYALVFLGCLGLPPADAAVVEHTFSVGNLTIDRLGQRQVITAVNGQFPGPMLEARDGDAVVVHVVNYSPYNITIHWHGVLQRLSGWADGPSMVSQCPIRPGGDTYTYRFNVTGQEGTLWWHAHVSFLRVTVYGALLIRPGPDRPHYPFPTPYGEATLLLGEWWNASVVDVERQAMLTGGPPNNSVALTINGMPSGYELVVRHGQTYLLRLVNAALSYQLFFKVAGHAFTVVAADACYTDPYDTDVIVLAPGQTVDALMRANASPGRYYMAAQVYQSVANATYTTTTTGLLRYEHGAEAAGMSTIMMPSMPEFKDSVTAQDFYGSLTGLLRDGKPTVPLHVDTRMLVIYGLGIAPCMPTQTLCNRTRGSVAAS…
TraesCS2D02G016700	MAAMAVLVMFFVAAALAAAGGAELVEHTFVVSQVKLNRLCNDTLVTVVNGQFPGPAIEVNEGDSVAVQVVNKSPYGLTIHWHGVKLQLNCWADGAGMITQCPIQPNKNFTYRFDVAGQKGTLWWHAHVGSLRASIHGALIIRPRSGASSYPFPKPDKEIPIVIGEWWEMDLDQLDKNLRNGYHLDMPRAATINGKPGDLYNCSGTVKDSNIVKVEHGKTYLLRIVNAALSSEYYLKIAGHKFTVVAADANYVKPYITDVIAIAPGETVDALLVTDAHPAGRYYMVAKASQSPKPVPQIPLFITRGIVQYSEGPRKEEEKALSDSSTSSIMAPEMPDEHDAATSFYFHGNLTSLQPQPVPANVHEHLFYALDGGFFCRKGESSCNNDTNMMGMVNNVSFQ…
TraesCS2D02G016800	MAAMAVVVVVFFVAAALVAAGGAALVEHTFVVSQVKLNRLCNDMLVTVVNGQFPGPAIEVKEGDSVAVQVINKSPYGLTIHWHGVKLQLNCWADGAGMITQCPIQPNKNFTYRFNVTGQEGTLWWHAHVGSLRASIHGALIIRPRSGSRSYPFPKPHKEIPIVIGEWWEMDLNQLDKNLRNGHLFDMPRVATINGKPGDLDNCSGTVKDSNILKVEHGKTYLLRIVNAAMNSEYYLKIAGHRFTVVAADANYVKPYTTDVIAIAPGETVDALLVADAHPAGRYYIVAKANQPPKPAIQIPVFISRGIVQYGDGPRKVEEKALSDSASLIMAPEMPDKHDAATSFYFHGNLTSLQPQPVPANVHEHLFYALDASFVCREGESSCNNATNMMGMVNNVSFQ…
TraesCS2D02G209400	MAISSRLPAPCYLLMATLMLLIIQAQSITRHYDFNVQMANVTRLCASKSIVTVNGEYPGPTLVAREGDRVLVRVTNHVAHNRGTLWWHAHISWLRATVYGAIVILPKLGVPYPFVAPHKEIPVLFGEWWRADTEALVSQALRTGGAPNISDAFTINGLPGPLYNCCAKDTFKLKVEPGKIYLLRLINAALNDELFFSVANHTLTIVEVDAVYVKPFTVKTLIISPARPPTCSSQPSRSIPRLTSTCPPRHTPSSGLARSTTPPSPASSSTTTPTPPPSQASTRTCHSSSRLCRGSTTRAWSPTSPPSSGASPHRSTRRPCQGPTNTTQLAAAINNISLVLPSTALLQSHFTGKSRGVYGSNFPVMPLSQFNYTGVSPNNRNVATGTKLLVLPFNATVEL…
TraesCS2D02G209800	MAISSRLPAACSLLMATLMLLIVQAQSITRRYDFNVQMANVTRLCASKSIVTVNGEYPGPTLVAREGDRVLVRVTNHVAHNMTLHWHGIRQLRSGWADGPAYVTQCPIQTGQSYVYNFTVAGQRGTLWWHAHISWLRATVYGAIVILPKLGVPYPFVAPHKELPLLFGEWWRADTEALISQALRTGGAPNISDAFTINGLPGPLYNSSAKDTFKLKAEPGKTYLLRLINAALNDELFFSVANHTLTIVEVDAVYVKPFPVKTLIISPGQTTNVLLTAKPFYPKANFYMSAAPYSVIRPGTFDNTTVAGILEYHNPHSASESSFDKDLPLFRPTLPRFNDTGLVTNFTSKLRSLATPQYPAAVPQSVDRRFFFTVGLGTRPCPVNATCQGPTNTTQFAAA…
TraesCS2D02G267200	MFWLAYALVFLGCLGLPPADAAVVEHTFSVGNLTIDRVGQRQVITAVNGQFPGPMLEARDGDAVVVHVVNYSPYNITIHWHGVLQRLSGWADGPSMVSQCPIRPGGATYTYRFNVTGQEGTLWWHAHVSFLRATVYGALLIRPGPDEPHYPFPTPYGEATLLLGEWWNASVVDVERQAMLTGGPPNNSVALTINGMPSGYELAVRHGEIYLLRLVNAALSYQLFFKVAGHAFTVVAADACYTDPYDTDVIVLAPGQTVDALMHANASPGRYYMAAQVYQSVANATYTTTTTGLLRYEHDAAAAAGMSMIMMPSMPAFKDSATAQDFYGRLTGLLRDGKPTVPLHVDTRMLVTYGLGIAPCMPTQTLCNRTRGSVAASMNNVSFQLPKAMSLLEARMRGN…
TraesCS3A02G348000	MASSGLLLLLGCLASALLAGATKVHHHEFIVQETPVKRLCEEHNIITVNGQFPGPTLEVREGDTLVVNVVNQAQYNVTIHWHGIRQFRTGWADGPEFVTQCPIKPGGSYKYRFTIEGQEGTLWWHAHSSWLRATVYGALIIRPREDKPYPFDKPSREVPILLGEWWNANPVEVIREAQRTGGAPNVSDAFTVNGQPGDLYNCSRQDTTAISVKPGETALLRFINSALNHELFVSIASHKMTVVGVDASYTKPFVTSVLMIAPGQTTDVLVTMDQAPTRYYIAARGYVTTQGVAFDNTTTTAVLEYDCGCTTDFGPSIPPAFPTLPAFNDTGAARAFAAGIKSPRKVEIPSPVDENLFFTVGLGLFNCAPGQLCAGPNNNTRFTASMNNVSFVFPKATSL…
TraesCS3A02G360400	MAMTISSGLHCSLLVAALTLLVVQAHGITRHYDFNIQMANVTRLCATKSIVTVNGQFPGPELIAREGDRVHVRVTNHVAHNMSIHWHGIRQMRTGWADGPAYVTQCPIQKGQTYVYKFTITAQRGTLWWHAHISWFRSTVYGAIVILPKLGVPYPFPAPHKELTPVIFGEWWLSDTEAIVSTALKVGGAPNISDAFTINGLPGPLYNCSAKDTFKLKVEPGKTYLLRLINAALNDELFFSVANHTLTVVEVDAVYVMPFTVRTLVISPGQTTNVLLATKPAYPRANFYMFARPYSTIRPGTFDNSTVAGILEYHNPGSPSASSFDKALPIFKPMLPYFNDTNFVTNFTTKLRSLATKQYPAAVPQSVDRRFFFTIGLGTLPCPKNMTCQGPNGTQFAAA…
TraesCS3A02G360600	MAAILVAAMVVLLSVTVAESATVEYQFEVATMNVTRLCGSKSIVVVNGQFPGPTVSAREGDLVVVRVVNKAQYNMSIHWHGVRQLRSGWADGPAYITQCPVQPGQSYVYKFTITGQRGTLWWHAHISWLRATVYGPIVILPKLGVPYPFAAPYKEVPLMFGEWWKADTEAVISQALQTGGGPNVSDAFTINGLPGPLYNCSAKDTFKLKVKPGKTYMLRIINAALNDELFFSIAGHPLTIVDVDAVYIKPITVETLLITPGQTTNVLLTAKPSYPGATYYMMAAPYSTAASGTFDNTTVAGILEYEDPSSPSSAGFNKNLPLVRPTLPQINDTSFVSNYTAKLRSLATEEYPAEVPQEVDRRFFFTVGLGTHPCAVNGTCQGPTNDSRFAAAVNNVSFV…
TraesCS3A02G361100	MGAPRGLRRHAAASACPLLAFAVLLALPGLAAGAVTRRYTFNVGMTSVTRLCGTKSIPTVNGQFPGPRLDAREGDRLVVTVHNHMSRNVSFHWHGLRQLRNGWADGPAYITQCPIQPGRSYVYDFTVAGQRGTLWWHAHLSWLRVHLYGPLLILPELGVPYPFAAPYKEVPIMFGEWFKADTESVISQALQTGAGPNVSDAYTFNGLPGPTYNCSSKDTYTLKVRPGRTYMLRLINSALNDELFFGIADHTLTVVEADANYVKPFTVSTLVISPGQTMNVLLTTSASPSSQAFAMGIAPYTNTQGTFDNTTAAAVLQYDAPTPPSSAQSLPLPALPRYNDTNAVARFTSNFRSLASAQYPARVPRAVDRHVLFTVGLGTDPCPSNQTCQGPNGTKFAAS…
TraesCS3A02G365300	MAQLLWLALGVLLLASSVADAATANYTFTVQSMKINQLCNSTDIIAVNGQLPGPTIDVFEGDEVVVDVINASPYNLTIHWHGILQKLTPWADGPSMVTQCPIQPNGTYTYRFNVTGHEGTLWWHAHSSFLRATVYGPLIIRPRNGTAYPFPAPDQEVPVVLGEWWSQNVVDVEKDAVMAGQLPSHSDAFTINGLTGQLYQCANETFTAVVQPNTTVLLRVINAALNTHLFFKVAGHNFTVVAVDACYTANYTTDTLVLAPGNTVDALVYTAAAPGSYYMAVEPHHTLSPAATTDASDSGSLATGILLYNGTSATATPAMPAMPNNSDSTAANDFYSGLRGVPAAVPSPVDVNMTIQLGLGQLPCDAAQTNCSVNAFAAAMNGVSFRLPTQMSLLEAQFG…
TraesCS3A02G365500	MEGAAMLVPLLLALCAAMASAAVVEHNFTVGGMNISQLCMDSVIYTANEQMPGPTIEATEGDTVVVHVVNDSPYPLSLHWHGIFQLLSGWADGAHMITECPIQPAGNFTYRFNITGQEGTLWWHAHSSLLRATVYGALIIKPRNGTDGYPYAAPYGEIPIILGEWWNKNVDDVEKDAHLTGLGPEVSDALTINGKPGDQTPCRGAGIFEVEVEYNQTYLLRIINAAVNVELFFKVAGHNFTVVAIDASYTEPYATDVIVIAPGQTVDALMATSAAPGGRYYMAANVLESKTVQIRFNNGTVTGIVTYTGAANGTAPSMPAMPAPTDVVTAGRFYWSLRGLVRPVDPPLPTTVDHSMLVEFGVDQAPCASDQTRCGGFALVAFMNRNSFQFPRNASLLQA…
TraesCS3A02G452400	MEKLSMAATMFCAVVLAALAAAAGGEAAVVEHTFVVHEMNQTHLCNTTKIYVVNGQLPGPTIDITDGDTVVVHVINRLPHGLTIHWHGIRQMRSCWSDGAGFVTECPIPPGGEHVYRFNVTGQVGTLWWHAHVTCLRATVAGAFIIRPKGGRYPFPTPAKDVPIIIGEWWELDLVELDRRMHDGNFDDNPLSATINGKLGDLSNCSGKPEESFVLDVVRGKTYLLRIVNTALFSEYYFKVAGHTFTVVGADGYYLTPYKTDMVTVAPGEAIDVLMAADAPPAHYHMVALANQPPEPDPQIPGFVSRGLVRYAGSSHNNNGLPVPTPLMPSQHNTMPSYYFHSNLTGLAHPDRHRVPMHVDERLFFALGLGSICRGTNKTCERGRSPETIVVATMNNVSF…
TraesCS3A02G452500	MEKFSMAATMFCAVVLAALAAAGGGEAAVVEHTFVVHEMNQTHLCNTTKIYVVNGQLPGPTIDVTDDDTVVVHVVNRLPHGLTIHWHGVRQMRSCWSDGAGFVTECPIPPGGEHMYSFNVTGQVGTLWWHAHVTCLRATVAGAFIIRPKGGRYPFPTPAKDVPIIIGEWWELDLVELDRRMHDGNFDDNPLSATINGKLGDLSNCSGKPEESFVLDVVRGDTYLLRIVNMALFSEYYFKVAGHTFMVVGADGYYLTPYKTDMVTVAPGEAIDVLMAANAPPAHYHMVALANQPPEPDPQIPGQHNTMPSYYFHSNLTGLAHPDRHRVPMHVDERLFFTLGLGSICRGTNKTCERGRSPETIVVATMNNVSFRHPTNASLLERYYDGRTSGLYTEDLPDH…
TraesCS3A02G452600	MEKLSIAATMFCALVLAALAAAAGGEAAVVEHTFVVHEMNQTHLCNTTKIYVVNGQLPGPTIDITDGDTVVVHVINRLPHGLTIHWHGVRQMRSCWSDGAGFVTECPIPPGGDHVYHFNVTGQVGTLWWHAHVTCLRATVAGAFIIRPKGGMYPFPTPAKDVPIIIGEWWQLDLVELDRRMHDGNFDDNPLSATINGKLGDLSNCSGKPEESFVLDVVRGKTYLLRIVNTALFSEYYFKVAGHTFTVVGADGYYLTPYKTDMVTVAPGEAIDVLMAADGLPAHYHMVALANQPPEPDPQIPGFVSRGLIRYAGSSHNNNGLQVPTPLMPSQHNTMPSYYFHSNLTGLAHPDRHRVPMHVDERLFFTLGLGSICRDTNKTCQRRRSPETIVVATMNNVSF…
TraesCS3B02G379900	MASSGLLLFLGCLASALLAGATKVHHHEFIVQETPVKRLCEEHNIITVNGQFPGPTLEVREGDTLVVNVVNQAQYNVTIHWHGIRQFRTGWADGPEFVTQCPIKPGGSYKYRFTIEGQEGTLWWHAHSSWLRATVYGALIIRPREDKPYPFDKPAREVPILLGEWWNANPVEVIREAQRTGGAPNVSDAFTVNGQPGDLYNCSRQDTTAISVKPGETALLRFINSALNHELFVSIASHKMTVVGVDASYTKPFVTSVLMIAPGQTTDVLVTMDQAPTRYYIAARGYVTTQGVAFDNTTTTAILEYDCGCTTDFGPSIPPAFPTLPAFNDTGAATAFAAGIKSPRKVEIPSPVDENLFFTVGLGLFNCEPGQLCAGPNNNTRFTASMNNVSFVFPKATSL…
TraesCS3B02G392700	MAITISSGLHCSLLMATLMLLVVQAQGITRHYDFNIQMANVTRLCGTKSIVTVNGQFPGPELIAREGDRVHVRVTNHVAHNMSIHWHGIRQMRTGWADGPAYVTQCPIQKGQTYVYKFTVTAQRGTLWWHAHISWFRSTVYGAIVILPKLGVPYPFPAPHKELPPVIFGEWWLSDTEAIVNTALKVGGAPNISDAFTINGLPGPLYNCSAKDTFKLKVEPGKRYLLRLVNAALNDELFFSVANHTLTVVEVDAVYVKPFTVRTLVISPGQTTNVLLNTKPAYPGANFYMFARPYSTIRPGTFDNSTVAGILEYRNPGSPSAASFDKALPIFKPMLPYFNDTNFVTKFTTKLRSLATKQYPAAVPQSVDRRFFFTIGLGTLPCPKNMTCQGPNGTQFAAA…
TraesCS3B02G393000	MAAILVAAMVVVLSVTVAESATVEYQFDVATMNVTRLCGSKSIVTVNGQFPGPTVSAREGDLVVVRVVNKAQYNMSIHWHGVRQLRSGWADGPAYITQCPVQPGQSYVYKFTITGQRGTLWWHAHISWLRTTVYGPIVILPKLGVPYPFAAPYKEVPIMFGEWWKADTEAVISQALQTGGGPNVSDAFTINGLPGPLYNCSAKDTFKLKVKPGKTYMLRIINAALNDELFFSIAGHSLTIVDVDAVYIKPITVETLLITPGQTTNVLLTAKPSYPGATYYMMAAPYSTAASGTFDNTTVAGILEYEDPSSPSSAGFNKNLPVLRPTLPQINDTSFVSNYTAKLRSLATEEYPAEVPQEVDRQFFFTVGLGTHPCAVNGTCQGPTNDSRFAAAVNNVSFV…
TraesCS3B02G393500	MGAPHGLRRHAAASACPLLAFAVLLALPGLAAGVTRRYTFNVGMTSVTRLCGTKSIPTVNGQFPGPRLDAREGDRLVVTVHNHMSRNVSFHWHGLRQLRNGWADGPAYITQCPIQPGQSYVYDFTVAGQRGTLWWHAHLSWLRVHLYGPLVILPELGVPYPFAAPYKEVSIMFGEWFKADTESVISQALQTGAGPNVSDAYTFNGLPGPTYNCSSSKDTYTLKVRPGRTYMLRLINSALNDELFFGIANHTLTVVEADANYVKPFSVSTLVISPGQTMNVLLTTSASPSSQAFAMAIAPYTNTQGTFDNTTAAAVLRYNAPTPPSSTQNLPLPALPRYSDTNAVARFTSNFRSLASAQYPARVPQAVDRHVLFTVGLGTDPCPSNQTCQGPNGTKFAAS…
TraesCS3B02G397200	MAQLLWLALGVLLLASSVADAATANYTFTVQSMKINQLCNSTDIIAVNGQLPGPTIDVFEGDEVVVDVINASPYNLTIHWHGILQKLTPWADGPSMVTQCPIQPNGSYTYRFNVTGHEGTLWWHAHSSFLRATVYGPLIIRPRNGTAYPFPAPDQEVPVVLGEWWSQNVVDVEKDAVMAGQLPSHSDAFTVNGLTGQLYQCANETFTAVVQPNTTVLLRVINAALNTHLFFKVAGHNFTVVAVDACYTANYTTDTLVLAPGNTVDALVYTGAAPGSYYMAVEPHHTLSPAATTDASDGGSVATGILLYNGTSATATPAMPTMPNNSDSTTANDFYFGLRGLPAAVPSPVDVNMTIQLGLGQLPCDAAQTNCSVNAFAAAMNGVSFRLPTQMSLLEAQFG…
TraesCS3B02G397300	MKGASMLVPLVLALCAAMASAAVVEHNFTVGGMNISQLCMDSVIYTANEQMPGPTIEATEGDTVAVHVVNDSPYPLSLHWHGIFQLLSGWADGAHMITECPIQPSGNFTYRFNITGQEGTLWWHAHSSLLRATIYGALIIKPRNGTDGYPYTAPYGEIPITLGEWWNKNVDDVEKDAHLTGLGPDVSDALTINGKPGDLTSCRGAGIYEVEVEYNQTYLLRIINAAVNVELFFKVSGHNFTVVAIDASYTEPYATDVIVIAPGQTVDALMTTSATPGGRYYMAANVFESKTVQIRFNNGTVTGIITYKGAANGTAPSMPAMPAPTDVVTAGNFYWSLRGLVRPIDPPLPTTVDHQMLVEFGVDQAPCAPDQTRCQGFALVAFMNRNSFQFPKNASLLQA…
TraesCS3B02G489700	MEKLSMAATMFCAVVLAALAAAAGGEATVVEHTFVVHEMNQTHLCNTTKIYVVNGQLPGPTIDITDGDTVVVHVVNRLPHGLTIHWHGVRQMRSCWSDGAGFVTECPIPPGGEHVYRFNVTGQVGTLWWHAHVTCLRATVAGAFIIRPKGGRYPFPTPAKDVPIIIGEWWELDLVELDRRMHDGNFDDNPLSATINGKLGDLSNCSGKPEESFVLDVVRGKTYLLRIVNTALFSEYYFKVAGHTFTVVGADGYYLTPYKTDMVTVAPGEAIDVLMAADAQPAHYHMVALANQPPEPDPQIPGFVSRGLVRYAGSTHNNNGLPVPTPLMPSQHNTMPSYYFHSNLTGLAHPDRHRVPMHVDERLFFTLGLGSICRGTNKTCERGRSPETIVVATMNNVSF…
TraesCS3B02G489800	MEKLSMAATMFCAMVLAALAAAAGGEAAVVEHTFVVHEMNQKHLCNTTKIYVVNGQLPGPTIDITDGDTVVVHVVNRLPHGLTIHWHGVRQMRSCWSDGAGFVTECPIPPGGEHMYRFNVTGQVGTLWWHAHVTCLRATVAGAFIVRPKGGRYPFPTPAKDVPIIIGEWWELDLVELDRRMHDGNFDDNPLSATINGKLGDLSNCSGKPEESFVLDVVRGDTYLLRIVNTALFSEYYFKVAGHTFTVVGADGYYLTPYKTDMVTVAPGEAIDVLMAADAPPAHYHMVALANQPPEPDPQIPGFVSRGLIRYTGSSHNNNGLPVPTPLMPSQHNTMPSYYFHSNLTGLAHPDRHRVPMHVDERLFFTLGLGSICRGTNKTCERGRSPETIVVATMNNVSF…
TraesCS3D02G341600	MAPTGLLLLLGCLASALLAGATKVHHHEFVVQETPVKRLCEEHNIITVNGQFPGPTLEVREGDTLVVNVVNQAQYNVTIHWHGIRQFRTGWADGPEFVTQCPIKPGGSYKYRFTIEGQEGTLWWHAHSSWLRATVYGALIIRPREDKPYPFEKPAREVPILLGEWWNANPVEVIREAQRTGGAPNVSDAFTVNGQPGDLYNCSRQDTTAISVKPGETALLRFINSALNHELFVSIASHKMTVVGVDASYTKPFVTSVLMIAPGQTTDVLVTMDQAPTRYYIAARGYVTTQGVAFDNTTTTAILEYDCGCTTDFGPTIPPAFPTLPAFNDTGAATAFAAGIKSPRKVEIPSPVDENLFFTVGLGLFNCEPGQLCAGPNNNTRFTASMNNVSFVFPKATSL…
TraesCS3D02G354200	MAMAISSGLHCSLLMATLTLLVVQAQGITRHYDFNIQMANVTRLCGTKSIVTVNGQFPGPELTAREGDRVHVRVTNHVAHNMSIHWHGIRQMRTGWADGPAYVTQCPIQKGQTYVYKFTITAQRGTLWWHAHISWFRSTVYGAIVILPKLGVPYPFPAPHKELTPVIFGEWWLSDTEAIVNTALKVGGAPNISDAFTINGLPGPLYNCSAKDTFKLKVEPGKTYLLRLINAALNDELFFSVANHTLTVVEVDAVYVKPFTVRTLVISPGQTTNVLLATKPAYPGANFYMFARPYSTIRPGTFDNSTVAGILEYRNPGSLSSSSFDKALPIFKPMLPYFNDTNFVTNFTTKLRSLATKQYPAAVPQAVDRRFFFTIGLGTLPCPKNMTCQGPNGTQFAAA…
TraesCS3D02G354400	MAAVLVAAMVVVLSVSVAESATVEYQFDVATMNVTRLCGSKSIVVVNGQFPGPTVSAREGDLVVVRVVNKAQYNMSIHWHGVRQLRSGWADGPAYITQCPIQPGQSYVYKFTITGQRGTLWWHAHISWLRATVYGPIVILPKLGVPYPFAAPYKEVPLMFGEWWKADTEAVISQALQTGGGPNVSDAFTINGLPGPLYNCSAKDTFKLKVKPGKTYMLRIINAALNDELFFSVAGHPLTIVDVDAVYIKPITVETLLITPGQTTNVLLTAKPSYPGATYYMMAAPYSTAASGTFDNTTVAGILEYEDPGSPSSAGFNKNLPVLRPTLPQINDTSFVSNYTAKLRSLATEEYPAEVPQEVDRRFFFTVGLGTHPCAVNGTCQGPTNDSRFAAAVNNVSFV…
TraesCS3D02G354900	MGAPRGLRRHAAASACPLLAFAVLLALPGLAAGVTRRYTFNVGMTSVTRLCGTKSIPTVNGQFPGPRLDAREGDRLVVTVHNHMSRNVSFHWHGLRQLRNGWADGPAYITQCPVQPGQSYVYDFTVAGQRGTLWWHAHLSWLRVHLYGPLLILPGLGVPYPFAAPYKEVPIMFGEWFKADTESVISQALQTGAGPNVSDAYTFNGLPGPTYNCSSKDTYTLKVQPGRMYMLRLINSALNDELFFGIANHTLTVVEADANYVKPFTVSTLVISPGQTMNVLLTTSANPSSQAFAMAIAPYTNTQGTFDNTTAAAVLQYDATTAPSSAQNLPLPALPRYNDTNAVARFTSNFRSLASAQYPARVPRAVDRHVLFTVGLGTDPCPSNQTCQGPNGTKFAASI…
TraesCS3D02G358500	MAQLLWLALGVLLLASSVADAATANYTFTVQSMKINQLCNSTDIIAVNGQLPGPTIDVFEGDEVVVDVINASPYNLTIHWHGILQKLTPWADGPSMVTQCPIQPNGSYTYRFNVTGHEGTLWWHAHSSFLRATVYGALIIRPRNGTAYPFPAPDQEVPVVLGEWWSQNVVDVEKDAVMAGQLPSHSDAFTINGLTGQLYQCANETFTAVVQPNTTVLLRVINAALNTHLFFKVAGHNFTVVAVDACYTANYTTDTLVLAPGNTVDALVYTGAAPGSYYMAVEPHHTLSPAATTDASDGGSVATGILLYNGTSATATPAMPAMPNNSDSTTANDFYSGLRGVPAAVPSPVDVNMTIQLGLGQLPCDAAQTNCSVNAFAAAMNGVSFRLPTQMSLLEAQFG…
TraesCS3D02G358600	MAMLVALVLALCATMARAAVVEHNFTVGGMNISQLCMDSVIYTANEQMPGPTIEATEGDTVVVHVVNDSPYPLSLHWHGIFQLLSGWADGAHMITECPIQPSGNFTYRFNITGQEGTLWWHAHSSLLRATVYGALIIKPRNGTDGYPYKAPYGEIPITLGEWWNKNVDDVEKDAHLTGLGPEVSDALTINGKPGDQTSCRGAGIFEVEVEYNQTYLLRIINAAVNVELFFKVSGHNFTVVAVDASYTEPYATDVIVIAPGQTVDALMTTSATPEGRYYMAANVFESKTVQIRFNNGTVTGIVTYKGAANGTAPSMPAMPAPTDVVAAGRFYWSLRGLVRPVDPPLPTTVDHSMLVEFGVDQEPCAPDQTRCGGFALVAFMNRNSFQFPKNASLLQASFD…
TraesCS3D02G444900	MEKLSMASTMFCAVVLAALAAAAGGEAAVVEHTFVVHEMNQTHLCNTTKIYVVNGQLPGPTIDITDGDTVVVHVVNRLPHGLTIHWHGVRQMRSCWSDGAGFVTECPIPPGGEHMYRFNVTDQVGTLWWHAHVTCLRATVAGAFIIRPRGGRYPFPTPARDVPIIIGEWWELDLVELDRRMHDGNFDDNPLSATINGKLGDLSNCSGKPEESFVLDVVRGETYLLRIVNTALFSEYYFKVAGHTFTVVGADGYYLTPYKTDMVTVAPGEAIDVLMAADAPPAHYHMVALANQPPEPDPQIPGFVSRGLVRYAGSSHNNNGLPVPTPLMPSQHNTMPSYYFHSNLTGLAHPDRHRVPMHVDERLFFTLGLGSICRGTNKTCERGRSPETIVVATMNNVSF…
TraesCS3D02G445000	MNQTHLCNTTKIYVVNGQLPGPTIDITDGDTVVVHVVNRLPHGLTIHWHGVRQMRSCWSDGAGFVTECPIPPGGEHVYRFNVTGQVGTLWWHAHVTCLRATVAGAFIIRPKGGRYPFPTPAKDVPIIIGEWWELDLVELDRRMHDGNFDDNPLSATINGKLGDLSNCSGKPEESFVLDVVRGDTYLLRIVNTALFSEYYFKVAGHTFTVVGADGYYLTPYKTNMVTVAPGEAIDVLMAADAPPAHYHMVALANQPPEPDPQIPGFMSRGLVRYAGSSHNNNGLPVPTPLMPSQHNTMPSYYFHSNLTGLAHPDRHRVPMHVDERLFFTLGLGSICRGTNKTCERGRSPQTIVVATMNNVSFRHPTNASLLERYYDGRTSGLYTEDLPDHPPHPYNYTDR…
TraesCS4A02G096400	MGAHRLALLVFLATLPQLLLAGTTRYYTFNVTMQKVTRLCTTRAIPTVNGKFPGPKIVTREGDRVVVKVVNNVKHNVTIHWHGVRQLRTGWSDGPAYITQCPIQTGQSYVYNFTITAQRGTLFWHAHVSWMRATLYGPIIILPKSGVPFPFPKPYKDVPVVFGEWFNTDPEAIIAQALQTGGGPNVSEAYTINGLPGPLYNCSTKDTFKLKVQPGKLYLLRLINAALNDELFFSIANHTLTVVDVDAAYVKPFDTDVVLVTPGQTTNVLLLAKPDDGSPAATHLMLARPYATGRVGTYDNTTVAAILEYAPAGHIKSRPLLWPTLPVFNDTAFAANYSAKLRSLASPDYPARVPARVDRPFFFTVGLGTTPCPTYQGCNGPTNDTMFSASMNNVSFNMP…
TraesCS4A02G114700	MEATAATRRLMGLCCCLSGVILLSFLLPGALAEERFYEFVVQETVVKRLCQTNRIITVNGQFPGPTIEVHNGDTLAIRAVNMAQYNVTLHWHGLRQLRNGWADGPEFVTQCPIRPGSSYTYRYTIQEQEGTLWWHAHSSWLRATVHGALIILPKRGMPYPFPKPDKEFPVVLAEWWRRDPIAVLRQSMVTGAPPNVSDTILINGQPGDFLPCSSQETSIIPVVAGETNLLRIINAAMNSELFVSLAGHKMTVVAADAVYTKPFETTVVLLGPGQTTDVLVTAHAAPGRYYLGARVYASAQNVPFDNTTATAVFQYKNAAGCPPTGAGAGLGGHTGLGRPRSSGNPGRAGPAPMFPMLPANNDTNTATGFSNLIRSPRPVKVPGPVTQEVFTTIGFGLFN…
TraesCS4A02G178900	MAMPRRLDQLLLPLMASCFLLQALSVHAITRHYKFNVVMRNMTRLCSTKSILTVNGKFPGPTLYAREGDNVLVKVVNHASHNVTIHWHGVRQIRTGWYDGPAYITQCPIQPGSSFLYNFTVTGQRGTLLWHAHINWLRATVHGAIVILPKLGVPYPFPAPHKEAVVVLGEWWKADTETVINQAMQLGVGPNISDSHTINGHPGPMSDCASSQDGFNLDVENDKTYMLRIINAGLNDDLFFKIAGHGLTVVEVDAVYTKPYKTDILLITPGQTTNVLVTADQSAGRYLLSVSPFLDAPLQVDNKTGTATLHYANTVSATARLTLVKPPPQNATPIASKFSESLRSLNSKEYPANVPQTVDHSLFFTIGVGVNPCANCINGTRVVGTINNSTFVMPSTPIL…
TraesCS4A02G328800	MITQCPIQPNKNFTYRFNVKGQEGTLWWHAHVGCLRATIHGALLIRPRSGPNSYPFPRPNKEIPIVIGEWLGMDPIELETRIQRSILSDEPLSATINGKLGDANNCSGVIEDNYILNVEQGKTYLLRIVNAALHSEYYVKIAGHTFTVVAADANYVKPYNTDTIAIAPGETVDGLLVADASPGRYYIVANSKSMKVKTRGIVHYNPSKRYDDTPVMAPDMPGKNDAVASFYFHGNLTSLPHPLAHPVPANGDEQLFMAIDTTHMCREGGSVCGLVSRMNNISFQLPSRTPLLKAHYYHNVSSSVSTLQEFPSSIPPGLVYDEGQTSKATSVRRLRYNTTVEIVFRCPPVMYSYSNPMHLHGHDFFVLAQGHGKYDAQKDVQTYNLVDPPVRNTILVPVV…
TraesCS4A02G429700	MRLPHGISADHVWIYFITRVCCFPRTLPCVHCDIFVSLYTLHTSKQWQLQAMKRRSSPMAAAVPILILSAMAIVSAAAANVEHTFLVSQVNMTHLCKEMLVTVVNGQLPGPTIEVTEGDSVTIHVINRSPYNITIHWHGVLQLLNCWNDGVPMITQRPIQPNHNFTYQFDVAGQVGTLWWHAHDAFLRATVHGALVIWPRDGTGSYPFPKPHMEVPIIIGEWWEKDLAQLDRNFSKGYLDEFSSGSTINGKLGDLFNCSGVLEDGYVLDVEPGKTYLLRLINAALFSEYFLKIAGHKFMVVASDANYVNPYTTDVIVIAPGETVDAIVIADAAPGRYYMVALPIQAPPPDLQTPEYTTRGMVEYSSVNTSRRDDVPAVAPEMPNQHDTIKSFYFHGNLS…
TraesCS4B02G139100	MQPGILHCLGSQASSVVLVSSDQVALPVPGSMAMPHRLDQLVLPLMVSCFLLQALSVHAITRHYKFNVVMRNMTLLCSTKSILTVNGKFPGPTLYAREGDNVLVKVVNHAPHNVTIHWHGVRQIRTGWYDGPAYITQCPIQPGSSFLYNFTVTGQRGTLLWHAHINWLRATVHGAIVILPKLGVPYPFPAPHKEAVVVLGEWWKADTESVMNQAMQLGVGPNISDSHTINGHPGPMSDCASSQDGFNLDVENGKTYMLRIINAGLNDNLFFKIAGHGLTVVEVDAVYTKPYKTDILLITPGQTTNVLVTADQSAGRYLFSVSPFLDAPLQVDNKTGTATLHYVNTVSATARLTLVKPPPQNATPIASKFSESLRSLNSKEYPANVPQTVDHSLFFTIGV…
TraesCS4B02G189500	MEAITATRRLMGLGCCLSGVLLLSFLLPSALAEERFYKFVVQETVVKRLCQTNRIITVNGQFPGPTIEVHNGDTLAIRAVNMAQYNVTLHWHGLRQLRNGWADGPEFVTQCPIRPGSSYTYRYTIQEQEGTLWWHAHSSWLRATVHGALIILPKRGMPYPFPKPDKEFPVVLAEWWRRDPIAVLRQSMVTGAPPNVSDTILINGQPGDFLPCSSQETSIIPVVAGETNLLRIINAAMNSELFVSLAGHKMTVVAADAVYTKPFETTVVLLGPGQTTDVLVTAHAAPGRYYLGARVYASAQNVPFDNTTATAIFQYKNAAGCPPTGAGAGVGGHTGLGRPRSSGNPGRAGPAPMFPMLPANNDTNTATGFSNLIRSPRPVKVPGPVTQEVFTTIGFGLFN…
TraesCS4B02G208000	MGAHRLALLVFLATLPQLLLAGTTRYYTFNVTMQKVTRLCTTRAIPTVNGKFPGPKIVTREGDRIVVKVVNNVKHNVTIHWHGVRQLRTGWSDGPAYITQCPVQTGQSYVYNFTITGQRGTLFWHAHVSWMRATLYGPIVILPKSGVPFPFPKPYKDVPVVFGEWFNADPEAIIAQALQTGGGPNVSEAYTINGLPGPLYNCSSKDTFKLKVQPGKWYLLRLINAALNDELFFSIANHTLTVVDVDAAYVKPFDTDVVLVTPGQTTNVLLLAKPDDGSPAATHLMLARPYATGRVGTYDNTTVAAILEYAPAGHIKSRPLLWPTLPVFNDTAFAANYSAKLRSLASPDYPARVPMRVDRPFFFTVGLGTTPCPTYQGCNGPTNDTKFSASMNNVSFNMP…
TraesCS4D02G133800	MQPGILHRLGSQESSFVLVSSDQVALPVPGSMAMPRRLDQLLLRLMASCFLLQALSVHAITRHYKFNVVMRNMTLLCSTKSILTVNGKFPGPTLYAREGDDVLVKVVNHSPHNVTIHWHGVRQIRTGWYDGPAYITQCPIQPGSSFLYNFTVTGQRGTLLWHAHINWLRATVHGAIVILPKLGVPYPFPAPHKEAVVVLGEWWKADTETVINQAMQLGVGPNISDSHTINGHPGPMSDCASSQDGFNLDVENGKTYMLRIINAGLNDDLFFKIAGHGLTVVEVDAVYTKPYKTDILLITPGQTTNVLVTTDQSAGRYLLSVSPFLDAPLQVDNKTGTATLQYANTVSATARLTLVKPPPQNATPIASKFSESLRSLNSKEYPANVPQTVEHSLFFTIGV…
TraesCS4D02G190900	MEATTATKRLMGLCCCLSGVLLLSFLLPGALAEERFYEFVVQETVVKRLCQTNRIITVNGQFPGPTIEVHNGDTLAIRAVNLAQYNVTLHWHGLRQLRNGWADGPEFVTQCPIRRGSSYTYRYTIQEQEGTLWWHAHSSWLRATVHGALIILPKRGMPYPFPKPDKEFPVVLAEWWRRDPIAVLRQSMVTGAPPNVSDTILINGQPGDFLPCSSQETSIIPVVAGETNLVRIINAAMNSELFVSLAGHKMTVVAADAVYTKPFETTVVLLGPGQTTDVLVTAHAAPGRYYLGARVYASAQNVPFDNTTATAIFQYKNAAGCPPTGAGAGVGGHTGLGRPRSSGNPGRAGPAPMFPMLPANNDTNTATGFSNLIRSPGPVKVPGPVTQEVFTTIGFGLFN…
TraesCS4D02G208900	MGAHRLALLVFLATLPQLLLAGTTRYYTFNVTMHKVTRLCTTRAIPTVNGKFPGPKIVTREGDRVVVKVVNNVKHNVTIHWHGVRQLRTGWSDGPAYITQCPIQTGQSYVYNFTITGQRGTLFWHAHVSWMRATLYGPIIILPKSGVPFPFPKPYKDVPVVFGEWFNADPEAIIAQALQTGGGPNVSEAYTINGLPGPLYNCSTKDTFKLKVQPGKWYLLRLINAALNDELFFSIANHTLTVVDVDAAYVKPFDTDVVLVTPGQTTNVLLLAKPDDGSPAATHLMLARPYATGRVGTYDNTTVAAILEYAPAGHIKSRPLLWPTLPVFNDTAFAANYSAKLRSLASADYSARVPMRVDRPFFFTVGLGTTPCPTYQGCNGPTNDSKFSASMNNVSFNMP…
TraesCS5A02G025000	MDATAATRRLMRLGCCISGVLVLSFLLPSALAEERFYEFVVQETVVKRLCETSKIITVNGQFPGPTIEVHDGDTLAIKAVNRAQYNVTLHWHGLRQLRNGWADGPEFVTQCPIRPGSSYTYRFTIQEQEGTLWWHAHSSWLRATVHGALVILPKRGRPYPFPKPAKEFPVVLAEWWRRDPIAVLRQSMVTGAGPNVSDAILINGQPGDFLQCSSQETSIIPVVAGETNLLRIINAAMNSELFVSLAGHKMTVVAADAMYTKPFETTVVLLGPGQTTDVLVTAHAAPGRYYLGARVYASARGVPVDNTTATAIFQYKKAAAGAGAGAPMFPAMLPANNDTKTATAFSNSIRSPRPVKVPGPVTQEVFTTVGFGQFSCRPGPFCQGPNNTRLGASMNNVSF…
TraesCS5A02G151400	MNCIAHKSSAGQQEGAEQCLVRMSSSVCSLSLLGLAAALLLCCSRPAIAKEQRHEFVIQEAAVTRLCNMRSIVTANGQFPGPAVEVNEGDSLVVTVVNNATYNVTIHWHGVRQMRTGWSDGPEFVTQCPIRPGGSYTYRFTVAGQEGTLWWHAHSSWLRATVYGALIVRPRDPVPYPFDFHGELAPIMLGEWWDMNPIDVIRTATRTGAAPNVSDAITVNGQPGDLYNCSSQDTAVFPVKSGETNLLRFINAALNTELFVSLAGHTMTVVGADASYLKPYNATVIVLGPGQTTDVLVTFDQPPGRYYLAARAYASAQGVPFDNTTTTAIFDYGAGGTASPAMPTLPAYNDTATVTTFTTSLRNLHSVGLPSAVDEDLFFTVGVGLFNCSSGQNCGGPNN…
TraesCS5B02G149900	MNCIAHKSSASQREGAEQCLVRMSSSVYSLSLLGLAAAILLCCSRPAIAKEQRHEFVIQEAAVTRLCNSRSIVTANGQFPGPAVEVNEGDSLVVSVVNNATYNVTIHWHGVRQMRTGWSDGPEFVTQCPIRPGGSYTYRFTVAGQEGTLWWHAHSSWLRATVYGALIVRPRDPVPYPFDFHGEVAPIMLGEWWDMNPIDVIRTATRTGAAPNISDAITVNGQPGDLYSCSSQDTAVFPVKSGETNLLRFINAALNTELFVSLAGHTMTVVGADASYLKPYNATVIVLGPGQTTDVLVTFDQPPGRYYLAARAYASAQGVPFDNTTTTAIFDYSAGGTASPAMPTLPAYNDTATVTTFTTSLRNLHSVGLPSVVDEDLFFTVGVGLFNCSSGQNCGGPNN…
TraesCS5B02G514100	MSMVISSVLPAPCSLLMATLMLLIVQAQSFTRHYNFNVQMANVTRLCATKSIVTVNGEYPGPALVAREGDRVAVRVTNHVAHNMTLHWHGVRQLRNGWADGPAYVTQCPIRTGQTYVYNFTVLGQRGTLWWHAHISWLRATVYGAIVILPKHGVPYPFAAPHMEVPVIFGEWWKADTEAVVSQALQTGGSPNVSDAFTINGLPGPLYNCSAQDTFRLKVEPGKTYMLRLINAALDDELFFSVANHTLTIVEVDAVYVKPFTVKTLIISPGQTTNVLLTTKPLYPKANFYMLAAFYLGYQNPRDPLRPSTINNTTVAGILEYQNPGSPIAPTSDKDLPLFKPTLPRFNDTGFVANFASKLRSLATRVVPRSVDKKFFFTVGMGTFPCPMDATCQGPVNGT…
TraesCS5B02G543200	MGAIGVALFLAVALAATSGGGDAVIVEHTFVVSQIKLRYLCNDTLVTLVNGQLPGPAIEVTEGDSLVVHVINKSPSGLTIHWHGVKQQLNCWADGAGMITQCPIQPNKNFTYRFNVRGQEGTLWWHAHVGCLRATIHGALLIRPRSGPNSYPFPRPHKEIPIVIGEWLGMDPIKLETRIQSSILSDEPLSATINGKLGDANNCSGVIEDNYILNVEQGKTYLLRIVNAALHSEYYVKIAGHTFTVVAADANYVKPYTTDIIAIAPGETLDALLVADASPGRYYIVANSKSMRVKTRGIVYYNPSKRSDDTQVMEPDMPGKDDAAASFYFHGNLTSLPHPLAQPVPANVDEQLFMAIDTTHMCREGGSVCGLVSRMNNISFQLPPRIPLLKAHYYHNVSS…
TraesCS5D02G031400	MDTTAATTRRLMRMRLGCCISGVLVLSFLLPSALAEERFYEFVVQETVVKRLCQTNKIITVNGQFPGPTIEVHDGDTLAIKAVNRAQYNVTLHWHGLRQLRNGWADGPEFVTQCPIRPGSSYTYRFRVQEQEGTLWWHAHSSWLRATVHGALVILPKRGRPYPFPKPAKEIPVVLAEWWRRDPIAVLRQSMVTGAGPNVSDAILINGQPGDFLQCSSQETSIIPVVAGETNLLRIINAAMNSELFVSLAGHKMTVVAADAMYTKPFETTVVLLGPGQTTDVLVTAHAAPGRYYLGARVYASARGVPVDNTTATAIFQYKNAAAGAGAGAPMFPAMLPANNDTATATAFSNSIRSPRPVKVPGPVTQEVFTTVGFGQFSCRPGPFCQGPNSTRLGASMNN…
TraesCS5D02G156500	MSSSVCSLSLLGLAAALLLCCSRPATAKEQRHEFVIQEAAVTRLCNSRSIVTANGQFPGPAVELNEGDSLVVSVVNNATYNVTIHWHGVRQMRTGWSDGPEFVTQCPIRPGGSYTYRFTVAGQEGTLWWHAHSSWLRATVYGALIIRPRDPVPYPFDFHGELAPIMLGEWWDMNPIDVIRTATRTGAAPNVSDAITVNGQPGDLYSCSSQDTTVFPVKSGETNLLRFINAALNTELFVSLAGHTMTVVGADASYLKPYNTTVIVLGPGQTTDVLVTFDQPPGRYYLAARAYASAQGVPFDNTTTTAIFDYGAGGTASPAMPTLPAYNDTATVTTFTTSLRNLHSVGLPSAVDEDLFFTVGVGLFNCSSGQNCGGPNNTRFAASINNASFVLPSTVSILQ…
TraesCS5D02G514600	MSMVISSGLPAPCSLLMATLMLLIVQAQSFTRHYNFNVQMANVTRLCATKSIVTVNGEYPGPALVAREGDRVVVRVTNHVAHNMTLHWHGVRQLRNGWADGTAYVTQCPIQTGQSYVYNFTVTGQRGTLWWHAHISWLRATVHGAIVVLPKHGVPYPFAAPHMEVPVILGEWWRADTEAVITRALHTGGPSDVSDAYTINGLPGPLYNDCCAKDTFKLKVEPGKTYMLRLINAALNNELFFSIANHTLTVVEVDAVYVKPFTVKTLIILPGQTTNVLLTAKPLYPKANFYMSAALYLGIRPGYINNSTGAAILVYQKPSSPSTPSSFDKDLPLLKPALPRFNDTSYVANFTSKLRSLATPQHPAVVPRSIDKQFFFTVGTGTFPCPINTTCQGPINRTR…
TraesCS6A02G058300	MAKFSMAASNLCMAIVALAAVAAAAVGEVAADVEHTFVVSEMKMTHLCNETLVTVVNGQLPGPAIEVTEGDSVAVHVVNKSPHNITIHWHGLKQRLNCWADGVPMITQCPIRPGQNFTYHLNVTGQEGTLWWHAHVSCLRASLHGAFIIRPRHAYPFPKPDKEIPIVIGEWWSINLAQLGKNMEDGYYDDTSSATTINGKLGDLYNCSGVVEDGLVLDVEPGKTYLLRLLNAALYSEYYLKIAGHEFTVVGADANYVRPFTTDVVAIGPGETLDALVVANAIPGKYYMVAVGGQAPKPDIQIPATLSRATVRYAIGAGNSDEAAPPVAPEMPDQHDFMVSFNFHGNLSSLNRTGSPPVPATADESLFVVLRMGSICRQGRLSCKRSGSKESIIVETMNN…
TraesCS6A02G304900	MAISKIHLVWLLCVALAFGVAAAAVPAHGSGSGSVRCHYDFFIREANYTRLCSEKTILTVNGEFPGPTIFARKGDVVLVNVHNQGDQNVTIHWHGVDQPRNPWSDGPAYITQCPIQPGNTFTYRIIFSEEEGTLWWHAHSDFDRATVHGAIVIHPRRGAAYPFPKPHREVPIILGEWWNRDVGQMLAEALSSGGDFQPSDANTINGQPGDLFPCSSDTTFKLPVEHGKTYMLRIINAALTNEFFFAIAGHRLTVVGTDAAYTKQFTVDHVFIGPGQTKTVLLNADRGRSNHTRYYMAARPYATNPLARFDNSTTTAVLEYIDAPQATAMSDIPALPAINDSAAAEAYSVQLKSLASEEHPVDVPRLVDEHMLITIAVNEIPCTPGELCKGPRNNSLAAS…
TraesCS6A02G305000	MAISVAMLWLLGTVVLTTLASAVTPPEGSKNRHYDFAIKKTNYTRLCHEKTVLTVNGQFPGPTIYARKGDIVIVNVINQGKKNITIHWHGVDQPRNPWSDGPEYITQCPIQPSANFTYTVILSEEEGTLWWHAHSDFDRTTVHGAIVIHPKKGTTFPFKKPHKEIPVILGEWWNADVNRLLQEAKRTGGEVNISDANTINGQPGDLFPCSKNGTFKLHVESGKTYLLRIINAALANELFFGIAGHRLTVVGTDARYTKALTVDYIMISPGQTVDALLEADRAANGSSNCRYYMAARTFASNTGIDFNNSTATAIVEYTDAPRATRAGTPDFPNLPAVNDTDAATTYTEQLRSLASKDHPADVPAHVDEHMLITIAVNVLPCTGNMTCDGPLSSRFAASL…
TraesCS6A02G376300	MCKIMPPVAAGLVVFFFAVLLSAAAGGDAAVVEHTFVVNQVRMRHLCNDTLVTVVNGQFPGPAVEATEGDTVVVHLVNQSPYGITIHWHGVKQRLTCWADGAGMITQCPIQPNTTFTYRFDVTGQEGTLWWHSHVSALRATLHGIIVIRPRSGAYPFPKPDVEVPVIIGEWWQRDLVKVDQNFSIGGSFEDNPAAIAINGKLGDLYNCSGVAEDNFVLDVEPGKTYMLRLVNAALFSEYYFKVAGHKLTVVGADANYVRPFTTDVVAVAAGETIDVLMVADARPCRYYMAALANQPPVPDPQIPEFVSRGVVQYKNIPSDAQNCTEKSPLMPAMPDQHDTITTFYFHGNLTGLQPGGNPLLPQVRDRVDERLFLTLGKGSMCTNNKTSCKRGGNPESFE…
TraesCS6B02G074200	MAKFTMAASNLCMAIVALAVVAAAAVGEVEHTFVVSEMKMTHLCNETLVTVVNGQLPGPAIEVTEGDSVAVHVVNKSPHNITIHWHGLKQRLNCWADGVPMITQCPIRPGHNFTYHLNVTGQEGTLWRHAHVSCLRASLHGAFIIRPRHAYPFPKPDKEIPIVIGEWWSINLAQLGKNMEDGYYDDTSSATTINGKLGDLYNCSGVVEDGFVLDVEPGKTYLLRFLNAALYSEYYVKIAGHEFTVVGADANYVRPFTTDVVAIGPGETVDALVVANAVPGKYYMVAVGGQAPKPDIQIPETRSRATVRYAIGAGNGDEAAPPMAPEMPDQHDFMVSFNFHGNLSSLNRPGSPSQPVPTTVDESLFVVLRMGSICRQGRLSCKRSGSKESIIVETMNNVS…
TraesCS6B02G414100	MCKVMLPMAAGLVVFFFAVLLSAAAGGDAAVVEHNFVVNQVRMRHLCNDTLVTVVNGQFPGPALEAMEGDTVVVHLVNQSPYGITVHWHGVKQRLTCWADGAGMITQCPIQPNTTFTYRFDVTGQEGTLWWHSHVSALRATLHGIIVIRPRSGTYPFPKPDVEVPVIIGEWWQRDLVKVDKNFSIGGSFDDNPAAATINGKLGDLHNCTGVAEDNFVLDVEPGKTYMLRLVNAALFSEYYFKVAGHKLTVVGADANYLKPFTTDVVAVAAGETIDVLMVADAPPCRYYMAALANQPPVPDPQIPVFVSRGVVQYKNIPSDAQNCTEKSPLMPVMPDQHDTITTFYFHGNLTGMQPGGNPLLPQVRDRVDERLFLTLGKGSMCTNNKTSCKRGGNPESFE…
TraesCS6B02G450100	MAASVAGCFFFFFFFAVVLATASSGGSAALVEHTFIVSQMKLNHLCNDTLVTVVNGQLPGPAIEVTEGDSLVVHVVNKSPHGVTIHWHGVKQQLNCWADGAGMITQCPIQPNKNFTYRFDVAGQEGTLWWHAHVTSLRVTVHGALIIRPRSGPDSYPFPKPDKEIPIVIGEWWETDPFELDRRFANSDFADVPRSSTINGKLGDLNTCSGVTEDNYVLEVELGKTYLLRIVNAALHPQYYFKIAGHTFTVVAVDANYVKPYMTDTIVIAAGETVDVLVVAAAAPTGGRYYMVALGIMSLGPLTKTPVFISRGVMSYTANASGKGTSDDTGPIMVPEMPDYRDETMSFYFHGNLTSLRPVPVPGNIDERLLIAVDTGRLCRQGSVPSPPAYCMVTRMNNI…
TraesCS6D02G284100	MAISKMHLVWSLCVAFTFAVAAAAAPAQGSGRVRRHYDFFIREANYTRLCSEKNILTVNGEFPGPTIFARKGDVVLVNVHNQGHQNVTIHWHGVDQPRNPWSDGPAYITQCPIQPGNTFTYRIIFSEEEGTLWWHAHSDFDRATVHGAIVIHPRSGAAYPFPKPHREVPIILGEWWNRDVGQMLAEALSSGGDFQPSDANTINGQPGDLFPCSSDTTFKLPVEHGKTYMLRIINAALTNEFFFAIAGHRLTVVGTDAAYTKQFTVDHVFIGPGQTKTVLLSADRGRSNHTRYYMAARPYATNPLARFDNSTTTAVLEYIDAPQATAMLDIPTLPAINDSAAVEAYSVQLRSLASEEHPVDVPRLIDEHMLITIAVNEIPCTPGKLCKGPRNNSLAASLN…
TraesCS6D02G284200	MAISVAMLWLLGSVVLTTLASAATPAESSKNHHHDFIIKKTSYTRLCHEKTVLTVNGQFPGPTIYTRKGDIVIVNVINQGNKNITIHWHGVDQPRNPWSDGPEYITQCPIQPGANLTYTVILSEEEGTLWWHAHSDFDRTTVHGAIVIHPKGTTFPFKKPHKEIPVILGEWWNADVNRLLQEAKRTGGEVNISDANAINGQPGDLFPCSKNGTFKLDVESGKTYLLRIINAALANELFFGVAGHRLTVVGTDARYTKPFTVDYIMISPGQTVDALLEADRATNGSSNCRYYMAAQTFASNTGIDFNNSTATAIVEYTAAPRAARAGTPDFPNLPAVNDTDAATAYTDQLRSLASKDHPADVPAHVDEHMLITIAVNVLPCTGNMTCDGPLSSRFAASLN…
TraesCS6D02G361500	MCKIMPPMAAGLVVFFFAVLFSAAAGGDAAVVEHTFVVNQVRMRHLCNDTLVTVVNGQFPGPALEATEGDTVVVHLVNQSPYGITIHWHGVKQRLTCWADGAGMITQCPIQPNTTFTYRFDVTGQEGTLWWHSHVSALRATLHGIIVIRPRSGSYPFPKPDVEVPVIIGEWWQRDLVKVDKNFSIGGSFDDNPAAIAINGKLGDLYNCSGVAEDNFVLDVEPGKTYMLRLVNAALFSEYYFKVAGHKLTVVGADANYLKPFTTDVVAVAAGETIDVLMVADAPPCRYYMAALANQPPVPDPQIPVFVSRGVVQYSNIPKDAKNCTEKSPLMPVMPDQHDTITTFYFHGNLTGLQPGGNPLLPQVRGRVDEHLFLTLGKGSMCTNNKTSCKRGGNPESFE…
TraesCS6D02G361600	MHERERAGGSVLLTWGGGHCCALAGADPAAQAKEGVEANRSICKMLSMAAGAVVFFAVALSAATSGDTAVVEHTFIVSQVRMRHLCNDTLVTVVNGQFPGPALEATEGDTVVVHLVNQSPYGITIHWHGVKQRLTCWADGAGMITQCPIQPNTTFTYRFDVSGQEGTLWWHSHVSALRATLHGIIVIRPRSGTYPFPKPDVEVPVIIGEWWQRDLIKVDKNFSIGGSFDDNPAAATINGKLGDLYNCSGVAEDNFVLDVEPGKTYLLRLVNAALFSEYYFKVAGHKLTVVGADASYLRPFTTEVVAVAAGETIDVLMVADAPPCRYYMAALANQPPVPDPQIPVFISRGVVQYNNIPSDAQNCTEKSPLMPEMPDQHDTITTFYFHGNLTGLQQPGGGH…
TraesCS7A02G175000	MGMAKIPVVLWLLGAVLALGVSVSPAQGAKTRYHDFFIKESNHTRLCKERTVLTVNGQFPGPAIYARKGDLVIVNVYNQGDKNITIHWHGVDQPRNPWSDGPEYITQCPILPGGNFTYRVILSEEEGTLWWHAHSDFDRTTVHGAIVIHPKLGTTFPFKKPHKEIPVILGEWWNADVNHLLEEAQRTGGEINISDANTINGQPGDLFPCSKAGTYKIPVQHGKTYLLRIINAGLSNDLFFGVAGHNLTVVGTDGHYTKPFAVKHIMIAPGQTMDALLQANRADGGRYYMAARTFASNPNIEVNNSTATAIVEYMDDAPARGRPEFPANLPGVNDIDSATAYTAQLRSLGSKDHPVNVPRKVDERMLVTIAVNVLPCAPNETCGGPGGNRLAASLNNVSF…
TraesCS7A02G191900	MQVQMANVTRLCGTKSIVTVNGEYPGPALLAREGDRVVVRVTNRVAHNVTLHWHGIRQLRTGWADGPAYVTQCPIQTGQSYVYDFTVTGQRGTLWWHAHISWLRATVYGAIIILPKHGVPYPFAAPHKEVPVVFGEWWKADTEAVVRQALRTGGAPNISDAFTINGLPGPLYNCSAKDTFKLKVEPGKTYMLRLVNAALNDELFFSVANHTLTVVEVDAVYVKPFTVKTLIISPGQTTNVLLTAKPFHPKANFYMSAAPYSTIRPGTFDNTTVAGILEYQKPGSPSVPSFDKDLPLSNDTGFVTNFTSKLRSLATPQYPAAVPRSVDKPFFFTVGLGTLPCPANTTCQQFAAAMNNVSLVLPSTALLQSHFTGVSRGVYGSNFPVTPLLKFNYTGAPPN…
TraesCS7A02G192100	MAMAISSGLPAPCSLLMATLLLLIVQAQSVTRHYNFNVQMANVTRLCGTKSIVTVNGEYPGPTLLAREGDRVVVRVTNRVAHNVTLHWHGVRQLRSGWADGPAYVTQCPIQTGRSYVYDFTVTGQRGTLWWHAHISWLRATVYGAIIILPKHGVPYPFVAPHKEVPVVFGEWWKADTEAVVRQALRTGGAPNISDAFTIDGLPGPLYNCSAKDTFKLKVEPGKTYMLRLINAALNDELFFSVANHRLTVVEVDAVYVKPFTVKTLIISPGQTTNVLLTAKPFHPKANFYMSAAPYSTIRPGTFDNSTVAGILEYQKPGSPSVPSFDKDLPLFKPALPRFNDTDFVTNFTSKLRSLATPQYPAAVPRSVDKRFFFTVGLGTLPCPANTTCQGPTNKTQFA…
TraesCS7A02G337400	MGVTKAPAIWSVGVVVAAFIVAAQGSPSSSARRPYSLFEDDGLSRRHGQRHYDFVIKESNYTRLCREKTILTVNGEFPGPTIYARKGDVVVVNVFNQGHKNITLHWHGVNQPRSPWWDGPEYITQCPIQPGGNFSYRIIFSEEEGTLWWHAHTAMDRDTVHGAIVIRPRRGTTYPFSKPHREIPIILGEWWNDDIGQVLADAISTGSDFQSSDANTINGQPGDLFACSGNGTFRLPVKHGKTYMIRIINAALTNGFFFAVAGHRLTVVGSDASYTKPFSADHVFIDAGQTVTALLKARRGRSNARHFYMASRPLATNPQATVDSSTATAVLEYVDAPAAPGDAAHGLPSLPAINDSSAAAAFTARLRSLASKGHPADVPRRVDEHMLVTVEVNEIACAP…
TraesCS7B02G079800	MGIAKIPAVIWLLGAVLALGVSISPAQGAKTRHHDFFIKESNYTRLCKERTVLTVNGQFPGPTIYSRKGDLVIVNVYNQGDKNITIHWHGVDQPRNPWSDGPEYITQCPIRPGGNFTYRVILSEEEGTLWWHAHSDFDRTTIHGAIVIHPKLGTTFPFKKPHKEIPVILGEWWKADVNHLLEEAERTGGEINISDANTINGQPGDLFPCSKASTYKIPVQHGKTYLLRIINAGLSNDLFFAIAGHNLTVVGTDGHYTKPFTVKHIMIAPGQTMDALLEANRADGGRYYMAARTFASNPNIEVNNSTATAIVEYMNDTPARGPPAFPANLPGVNDIDSATAYTAQLRSLSSKDHPVDVPRQVDERMLVTIAVNVLPCPPNETCGGPAGNRFAASLNNVSF…
TraesCS7B02G079900	MGIAKIPALLWLLGAVLSLGVSVSPAQGAKTRHHDFFIKESNYTSRLCKERTVLTVNGQFPGPTIYARKGDLVIVNVYNQGDKNITIHWHGVDQPRNPWSDGPEYITQCPIRPGGNFTYRVILSEEEGTLWWHAHSDFDRTTIHGAIVIHPKLGTTFPFKKPHKEIPVILGEWWKADVNHLLEEAERTGGEINISDANTINGQPGDLFPCSKAGTYKIPVQHGKTYLLRIINAGLSNDLFFGVPGHNLTVVVTDGHYTKPFTVKHIMIAPGQSMDALLEANRADGGRYYMAARTFATHPDIVVNNSTATAIVEYMDDTPARGPPEFPANLPGVKDIDSATAYTAQLRSLGSKDHPVDVPRQVDERMLVTIAVNVLPRASHETCGGPDGNRQAASLNNVS…
TraesCS7B02G080100	MGLAKIPAVLWLLGAVLALGVSVSPAQGAKTRYHDFFIKESNYTRLCKERTVLTVNGQFPGPTIYARKGDLVIVNVYNQGDKNITIHWHGVDQPRNPWSDGPEYITQCPIRPGGNFTYRVILSEEEGTLWWHAHSDYDRTTIHGAIVIHPKLGTTFPFKKPHKEIPVILGEWWKADVNHLLEEAERTGGEINISDANTINGQPGDLFPCSKASTYKIPVQHGKTYLLRIINAGLSNDLFFAIAGHNLTVVGTDGHYTKPFTVKHIMIAPGQTMDALLEANRADGGRYYMAARTFATHPDIEVNNSTATAIVEYMDDTPARGLPEFPANLPGVKDIDSATAYTAQLRSLGSKDHPVDVPRQVDERMLVTIAVNVLPCAPHETCGGPDGNRQAASLNNVSF…
TraesCS7B02G097100	MAISSGLPAPRSLLMATLMLLIVQAQSVTRHYNFNVQMANVTRLCGTKSIVTVNGEFPGPALLAREGDRVVVRVTNRVAHNVTLHWHGIRQLRSGWADGPAYVTQCPIQTGQSYVYNFTVTGQRGTLWWHAHISWLRATVYGAIVILPKHGVSYPFPAPHKEVPVVFGEWWKADTEAVVRQALRTGGAPNISDAFTINGLPGPLYNCSAKDTFKLKVEPGKTYMLRLVNAALNDELFFSVANHTLTVIEVDAVYVKPFTVKTLIISPGQTTNVLLTAKPFYPKADFYMSAAPYSTIRPGTFDNSTVAGIIEYQKPGSPSAASFDKDLPLFKPVLPRFNDTGFVTNFTSKLRSLATPQYPAAVPRSVDKRFFFTVGLGTLPCPANTTCQGPTNKTQFAAA…
TraesCS7B02G248800	MGVSKAPAIWSVGVVVAAFIVAAQGLLSSSARRRYSLFEDDGLSRRHRQRHYDFVIKESNYTRLCREKTILTVNGEFPGPTIYARKGDVVVVNVFNQGDKNITLHWHGVNQPRSPWWDGPEYITQCPIQPGGKFTYRIIFSEEEGTLWWHAHSAMDRDTVHGAIVIHPRRGTTYPFSKPHREIPIILGEWWNNDVGQVLADATSTGSDFQPSDANTINGQPGDSFACSNNGTFRLPVKRGKTYMLRIINAALTNGFFFAVAGHRLTVVGSDASYTKPFSVDHVFIDAGQTVTALLKARRFGSNARYFYMASRPLATNPQATVDNCTATAVLEYVDARAAPAGAAHDLPSLPAINDSSAAAAFTARLRSLASKEHPADVPRHVDEHMLVTVEVNEIACAA…
TraesCS7D02G176300	MGVAKTPAVLWLLGAVLVLGVSVSPAQGAKTRYHDFFIKESNYTRLCKERTVLTVNGQFPGPTIYARKGDLVIVNVYNQGDKNITIHWHGVDQPRNPWSDGPEYITQCPIRPGGNFTYRVILSEEEGTLWWHAHSDFDRTTIHGAIVIHPKLGTTFPFVKPHKEIPVILGEWWNADVNHLLEEAERIGGEINISDANTINGQPGDLFPCSKAGTYKIPVQHGKTYLLRIINAGLSNDLFFSVAGHNLTVVGTDGHYTKPFAVKHIMIAPGQTMDALLEANRGDGGRYYMAARTFASNPNIEVNNSTATAIVEYMDDAPGRTAPPEFPTNLPGVNDIDSATAYTAQLRSLGSKDHPVDVPRQVDEHMLVTIAVNVLPCAPNETCGGPDGNRQAASLNNVS…
TraesCS7D02G176400	MGIAKIPAVIWLLGVVLALGVSVSPAEGAKTRHHDFFIKESNYTRLCKERTVLTVNGQFPGPTIYARKGDLVIVNVYNQGDKNITIHWNGVDQPRNPWSDGPEYITQCPIRPGGNFTYRVILSEEDGTLWWHAHSDFDRTTVHGAIVIHPKLGTTFPFWWNADVNHLLEEAERIGSEINISDANTINGQPGDLFPCSKAGTYKIPVQHGKTYLLRIINAGLSNDLFFSVAGHNLTVVGTDGHYTKPFAVKHIMIAPGQTMDALLEANRADGGRYYMAARTFASNPNIEVNNSTATAIVEYMDDAPGRTAPPEFPTNLPGVNDIDSATAYTAQLRSLGSKDHPVDVPRQVDEHMLVTIAVNVLPCAPNETCGGPDGNRQAASLNNVSFVNPSVDILGAYY…
TraesCS7D02G176500	MGVAKTPAVLWLLGAVLVLGVSVSPAQGAKTRYHDFFIKESNYTRLCKERTVLTVNGQFPGPTIYARKGDLVIVNVYNQGDKNITIHWHGVDQPRNPWSDGPEYITQCPIRPGGNFTYRVILSEEEGTLWWHAHSDFDRTTVHGAIVIHPKLGTTFPFKKPHKEIPVILGEWWKADVNHLLEEAERTGGEINISDANTINGQPGDLFPCSKAGTYKIPVQHGKTYLLRIINAGLSNDLFFGVARHNLTVVGTDGHYTKPFTVKHIMIAPGQTMDALLEADRADGGRYYMAARTFASNPNIEVNNSTATAILEYMDDTPTRGPPEFPANLPGVNDIDSATAYTAQLRSLGSKDHPVDVPRQVDERMLITIAVNVLPCAPNKTCGGPAGNRFAASLNNVSF…
TraesCS7D02G192900	MAMAISSGLPAPCSLLMATLMLLIVQAQSITRHYNFNVQMANVTRLCGTKGIVTVNGEYPGPALLAREGDRVVVRVTNRVAHNVTLHWHGIRQLRSGWADGPAYVTQCPIQTGQSYVYDFTVTGQRGTLWWHAHISWLRATVYGAIVILPKHGVPYPFPPPHEEVPVVLGEWWRADTEAVVRQALRTGGAPNISDAFTINGLPGPLYNCSAKDTFKLKVEPGKTYMLRLVNAALNDELFFSVANHTLTVVEVDAVYVKPFTVKTLIISPGQTTNVLLTAKPFYPKANFYMLAAPYSTIRPGTFDNTTVAGILEYQKPGSPSMSSFDKDLPLFKPVLPRFNDTGFVTNFTSKLRSLATPQYPAAVPRSVDKRFFFTVGLGTLPCPANTTCQGPTNKTQFA…
TraesCS7D02G193100	MAMAICSGLPAPCSLLLATLLLLIVQAQSVTRHYDFNVQMANVTRLCGTKSIVTVNGEYPGPALVAREGDRVVVRVTNRVAHNVTLHWHGIRQLRTGWADGPAYVTQCPIQTGQSYVYDFTVTAQRGTLWWHAHISWLRATVYGAIIILPKHGVPYPFPAPHKEVPVVFGEWWRADTEAVVRQALRTGGAPNISDAFTINGLPGPLYNCSAKDTFKMKVEPGKTYMLRLVNAALNDELFFSVANHTLTVVEVDAVYVKPFTVKTLIISPGQTTNVLLTAKPFYPKANFYMSAAPYSTIRPGTFDNSTVAGIIEYQKPGSPSVASFDKDLPLFKPVLPRFNDTGFVTNFTSKLRSLATPRYPAAVPQSVDKRFFFTVGLGTLPCPAKTTCQGPTNKTQFA…
TraesCS7D02G345000	MVQTCHTPPHGCARTKAARRFRTSQAVLPVGSVRSPTMGVANAPAIWSVGVVVAALIVAAQGSPSSSARRRYSFLEDDDGPSRLHRHRHHDFVIKESNYTRLCREKTILTVNGKFPGPTIYAKKGDVVVVNVFNQGDKNITLHWHGVNQPRSPWWDGPEYITQCPIQPGKKFTYRIIFSEEEGTLWWHAHSAMDRDTVHGAIVIHPRRGTTYPFSKPHREIPIILGEWWNNDIRQVLADATSTGSDFQPSDANTINGQPGDLFACSSNATFRLPVKHGKTYMLRIINAALTNGFFFAVAGHRLTVVGSDASYTKPFSVDHVFIDAGQTVTALLKARRGRSNARYFYMASRPLATNPQATVDNSTTTAVLEYVDAPAAPADAAHDLPSLPAINDSSAAAA…
