# Supplementary material for: Identification of Wheat LACCASEs in Response to Fusarium graminearum as Potential Deoxynivalenol Trappers
Source: Front Plant Sci. 2022 Mar 14;13:832800. doi: 10.3389/fpls.2022.832800 (PMC8964265; doi:10.3389/fpls.2022.832800)
Supplement: Supplementary file 7 [file Table_2.XLSX]

## Sheet: Sheet1
Figure S2. Cis-elements predition for the 95 TaLACs.
Name	Gene ID	CAAT-box	TATA-box	AT~TATA-box	TATA	AT-rich element	ACE	AE-box	3-AF1 binding site	ATC-motif	ATCT-motif	AT~ABRE	Box 4	BOX II-like sequence	chs-CMA1a	chs-CMA2a	chs-Unit 1 m1	GATT-motif	GATA-motif	G-Box	GTGGC-motif	GT1-motif	GA-motif	Gap-box	I-box	MRE	TCT-motif	TCCC-motif	Sp1	A-box	AC-I	CAT-box	GCN4_motif	RY-element	MSA-like	circadian	ABRE	ABRE3a	ABRE4	AAGAA-motif	AuxRR-core	TGA-element	O2-site	ERE	GARE-motif	P-box	TATC-box	CGTCA-motif	MYC
TaLAC1	TraesCS1A02G043900	19	20	2	0	0	0	0	0	0	0	0	2	0	0	0	0	0	0	1	0	0	1	0	0	0	1	0	0	0	0	2	0	0	0	0	3	0	0	1	0	0	0	0	0	0	0	3	5
TaLAC2	TraesCS1A02G107400	16	25	4	1	0	0	0	0	1	0	1	1	0	0	0	0	0	0	2	0	1	0	1	0	0	1	0	1	3	0	2	0	0	0	0	5	1	1	4	0	0	0	0	0	0	0	1	3
TaLAC3	TraesCS1A02G283400	18	13	4	0	0	0	1	0	0	1	0	2	0	0	0	0	0	0	0	0	1	0	1	1	0	0	1	0	2	0	0	0	0	0	0	0	0	0	0	0	0	0	0	0	0	0	1	6
TaLAC4	TraesCS1A02G283900	24	12	2	0	0	0	0	0	0	0	0	1	0	0	0	0	0	0	2	0	1	0	0	0	0	0	0	1	0	0	0	1	0	0	1	2	1	1	1	0	1	0	0	0	0	0	4	3
TaLAC5	TraesCS1B02G056900	17	13	2	0	0	0	0	0	0	0	0	0	0	0	0	0	0	0	1	0	1	0	0	0	0	0	1	4	2	0	0	0	0	0	0	1	0	0	0	0	0	0	0	0	0	0	7	2
TaLAC6	TraesCS1B02G109600	30	12	3	0	0	0	0	0	1	0	0	2	0	0	0	0	0	0	0	0	0	0	0	0	0	1	0	0	1	0	0	0	1	0	0	0	0	0	1	0	1	0	0	0	0	0	1	6
TaLAC7	TraesCS1B02G292600	22	10	2	1	0	0	1	0	0	0	0	1	0	0	0	0	0	0	3	0	0	0	1	0	0	0	0	0	1	0	1	0	0	0	0	2	0	0	0	0	0	0	0	0	0	0	2	4
TaLAC8	TraesCS1B02G293100	22	11	2	0	0	0	1	0	0	0	0	1	0	0	0	0	0	0	2	0	1	0	0	1	2	0	0	0	0	0	0	0	0	0	0	1	0	0	1	0	0	1	1	0	3	0	2	2
TaLAC9	TraesCS1B02G394300	23	27	2	0	0	0	0	0	0	0	0	1	0	0	0	0	0	0	8	1	0	0	0	0	0	0	1	0	0	0	1	1	0	0	0	7	2	2	3	1	0	1	1	1	0	0	0	1
TaLAC10	TraesCS1D02G031900	27	20	0	1	0	0	0	0	0	0	0	1	0	0	0	0	0	0	3	0	2	0	0	0	0	3	0	0	0	0	1	0	0	0	0	6	2	2	0	0	0	1	1	1	0	0	1	3
TaLAC11	TraesCS1D02G044300	25	18	2	0	0	0	0	0	0	0	0	0	0	0	0	0	0	1	1	0	0	0	0	0	1	0	0	0	1	0	1	0	0	0	0	1	0	0	0	0	0	0	0	1	0	0	2	1
TaLAC12	TraesCS1D02G044600	21	7	0	0	0	1	2	0	0	0	0	0	0	0	0	0	0	0	6	0	0	0	0	0	1	0	1	1	0	0	1	0	1	0	0	5	0	0	1	0	0	1	0	0	0	0	2	2
TaLAC13	TraesCS1D02G091700	30	12	4	0	0	0	0	0	0	0	0	1	0	0	0	0	0	0	3	0	0	0	0	0	1	1	0	0	1	0	1	0	1	0	0	2	2	2	1	0	0	0	0	0	0	0	1	3
TaLAC14	TraesCS1D02G282600	19	12	4	1	0	0	1	0	0	0	0	1	0	0	0	0	0	0	1	0	1	0	1	0	0	0	0	0	2	0	1	0	0	0	0	1	0	0	1	0	0	0	0	0	0	0	2	5
TaLAC15	TraesCS1D02G283000	16	12	2	0	0	0	1	0	0	0	0	1	0	0	1	0	0	0	0	0	2	0	0	1	1	0	0	0	0	0	0	1	0	0	0	1	0	0	1	0	0	1	1	0	2	0	1	1
TaLAC16	TraesCS2A02G206500	25	24	2	0	0	0	0	1	0	0	0	1	0	0	1	0	0	0	5	0	0	0	0	0	0	0	0	1	1	0	0	0	0	0	0	7	2	2	1	0	1	3	1	0	2	0	1	1
TaLAC17	TraesCS2A02G255500	18	17	2	0	0	0	1	0	1	0	0	0	0	0	1	0	0	0	4	0	1	0	0	0	0	2	0	0	2	0	0	0	0	0	0	4	2	2	1	0	0	0	0	1	1	0	0	7
TaLAC18	TraesCS2B02G233500	17	32	2	0	1	0	1	0	0	0	0	0	0	0	0	0	0	0	0	0	0	1	0	2	0	0	0	0	1	0	1	0	0	0	0	0	0	0	0	0	0	1	0	0	0	1	0	2
TaLAC19	TraesCS2B02G233700	24	25	2	0	0	0	0	0	0	0	0	0	0	0	1	0	0	1	4	1	0	0	0	0	1	0	0	0	2	0	1	0	0	0	0	5	1	1	1	0	0	2	2	0	0	0	2	2
TaLAC20	TraesCS2B02G287000	14	16	5	0	0	0	0	0	0	0	0	0	0	0	0	0	0	0	2	0	0	0	0	1	0	1	0	0	4	0	1	0	0	0	0	2	2	2	1	0	0	1	0	1	0	0	0	4
TaLAC21	TraesCS2D02G016700	18	13	2	0	0	0	1	0	0	1	0	3	0	0	1	0	0	0	3	0	0	0	0	0	0	1	0	0	0	0	0	0	0	0	0	2	1	1	2	0	1	0	0	0	0	1	2	1
TaLAC22	TraesCS2D02G016800	7	9	1	0	0	0	2	0	0	1	0	4	0	0	0	0	0	0	8	0	0	0	0	0	0	0	0	1	1	3	1	0	0	1	0	7	0	0	0	0	0	0	1	0	1	0	2	4
TaLAC23	TraesCS2D02G209400	27	19	2	0	0	1	0	1	0	0	0	0	0	0	0	0	0	0	4	1	0	0	0	0	1	1	0	0	1	0	0	0	0	0	0	5	1	1	1	0	1	1	2	0	0	0	2	1
TaLAC24	TraesCS2D02G209800	25	17	2	0	0	0	0	0	0	0	0	0	0	0	0	1	0	2	5	0	0	0	0	0	0	0	0	2	1	0	1	0	0	0	0	7	3	3	0	0	0	1	0	0	0	0	0	1
TaLAC25	TraesCS2D02G267200	19	10	1	0	0	0	0	0	0	0	0	0	0	0	0	0	0	0	4	0	0	0	0	0	0	1	0	0	2	0	1	0	0	0	1	4	2	2	1	0	0	0	0	0	1	0	2	4
TaLAC26	TraesCS3A02G348000	27	5	0	0	0	0	1	0	0	0	0	0	1	0	1	1	0	0	0	0	2	0	0	0	0	0	0	1	0	0	1	1	0	0	0	1	0	0	0	0	1	1	0	0	0	0	1	2
TaLAC27	TraesCS3A02G360400	21	18	4	0	0	0	0	0	0	0	0	0	0	0	0	0	0	0	1	0	0	0	0	2	1	0	1	0	2	0	0	0	0	0	0	1	1	1	0	0	1	1	0	0	0	1	0	1
TaLAC28	TraesCS3A02G360600	32	16	2	1	0	0	0	0	0	0	0	0	0	0	0	0	0	1	7	0	2	0	0	0	0	1	1	2	1	0	2	0	0	0	0	4	0	0	1	0	0	0	0	0	0	0	1	5
TaLAC29	TraesCS3A02G361100	16	4	1	0	0	0	0	0	0	0	0	0	0	1	0	0	0	0	3	0	0	0	0	0	0	0	1	0	0	0	0	0	0	0	0	2	0	0	1	0	1	1	1	1	0	0	1	2
TaLAC30	TraesCS3A02G365300	19	6	1	0	0	0	0	1	0	0	0	0	0	0	0	0	1	0	4	1	0	1	0	0	0	0	1	0	1	0	1	0	0	0	0	4	0	0	0	0	0	1	0	0	0	1	3	8
TaLAC31	TraesCS3A02G365500	23	24	5	1	0	0	1	0	0	0	0	0	0	0	0	0	0	1	5	1	2	0	0	0	1	0	0	0	0	0	2	0	0	0	0	6	2	2	0	0	0	1	0	0	0	0	5	8
TaLAC32	TraesCS3A02G452400	18	16	0	0	0	0	0	0	0	0	0	0	0	0	0	0	0	0	3	0	0	0	0	0	0	1	1	1	1	0	2	0	0	0	1	4	3	3	0	0	0	1	3	0	1	0	1	1
TaLAC33	TraesCS3A02G452500	25	34	5	0	0	0	0	0	0	0	0	2	0	0	0	0	0	2	5	0	3	0	1	0	0	2	0	0	0	0	0	0	2	0	0	3	3	3	0	0	0	1	0	0	0	0	0	2
TaLAC34	TraesCS3A02G452600	26	19	3	0	0	1	0	1	0	0	0	2	0	0	0	0	0	0	5	0	2	0	0	0	2	1	2	0	1	0	3	0	0	0	0	4	4	4	0	0	1	1	1	1	0	0	0	4
TaLAC35	TraesCS3B02G379900	22	8	3	0	0	0	2	0	0	0	0	0	0	0	1	0	0	3	6	0	1	0	0	1	1	0	0	2	1	0	1	0	0	0	0	4	2	2	0	0	0	1	0	0	0	0	0	4
TaLAC36	TraesCS3B02G392700	24	14	2	0	0	0	0	0	0	0	0	1	0	0	0	0	0	0	2	0	0	0	0	0	1	1	1	0	1	0	1	0	1	0	0	2	2	2	1	1	1	1	1	0	0	1	4	2
TaLAC37	TraesCS3B02G393000	19	9	2	0	0	0	1	0	1	0	0	1	0	0	0	0	0	0	8	0	2	0	0	0	0	1	1	1	1	0	2	1	0	0	0	5	1	1	0	1	0	0	0	0	1	0	1	4
TaLAC38	TraesCS3B02G393500	23	15	2	0	1	0	1	0	0	0	0	0	0	0	0	0	0	0	1	0	3	0	0	1	0	2	0	0	0	0	0	0	0	0	0	1	0	0	0	1	1	0	0	1	0	0	0	2
TaLAC39	TraesCS3B02G397200	23	7	0	0	0	0	0	0	0	0	0	0	0	0	0	0	1	0	4	2	0	1	0	0	0	0	0	0	0	0	1	0	0	0	0	5	0	0	0	0	0	2	0	0	0	1	3	8
TaLAC40	TraesCS3B02G397300	7	20	4	1	0	0	0	0	0	0	0	0	0	0	0	0	0	0	3	0	0	1	0	0	0	0	0	0	0	0	0	0	0	0	0	2	1	1	0	0	0	1	0	0	1	0	5	3
TaLAC41	TraesCS3B02G489700	14	15	0	0	0	0	0	0	0	0	0	0	0	0	0	0	0	0	5	0	3	0	0	1	0	1	1	1	0	0	1	0	0	0	1	5	3	3	0	0	0	1	1	1	1	0	3	2
TaLAC42	TraesCS3B02G489800	19	26	4	0	0	0	0	0	0	0	0	1	0	0	0	0	0	1	2	0	2	0	0	1	1	1	1	0	1	0	3	0	0	0	1	2	2	2	0	0	1	1	0	0	1	0	0	3
TaLAC43	TraesCS3D02G341600	27	27	3	0	0	0	0	0	0	0	0	0	0	0	1	0	0	0	2	0	0	0	0	0	1	1	0	2	1	0	2	1	0	0	0	1	0	0	0	0	0	1	0	0	0	0	1	3
TaLAC44	TraesCS3D02G354200	22	15	2	0	0	0	0	0	0	0	0	1	0	0	0	0	0	0	1	0	0	0	0	0	2	1	0	0	0	0	1	0	1	0	0	1	1	1	0	1	1	1	1	0	0	1	3	1
TaLAC45	TraesCS3D02G354400	21	18	1	0	0	0	1	0	0	0	0	0	0	0	0	0	0	1	10	1	2	0	0	0	1	1	1	1	1	0	2	0	0	0	0	6	0	0	0	0	0	0	0	0	0	0	3	1
TaLAC46	TraesCS3D02G354900	33	2	0	0	0	0	0	0	0	0	0	0	0	0	0	0	0	0	4	0	0	0	1	0	0	1	1	3	1	0	1	0	0	0	1	4	1	1	0	0	0	0	0	0	0	0	2	3
TaLAC47	TraesCS3D02G358500	20	7	1	0	0	0	0	0	0	0	0	0	0	0	0	0	1	0	3	2	1	1	0	0	0	0	0	0	1	0	1	0	0	0	0	4	0	0	0	0	0	0	0	0	0	1	2	7
TaLAC48	TraesCS3D02G358600	15	4	0	1	0	0	0	0	0	0	0	0	0	0	0	0	0	0	4	0	0	0	0	0	0	0	0	1	1	0	1	0	0	0	0	4	1	1	0	0	0	1	0	0	0	0	4	1
TaLAC49	TraesCS3D02G444900	17	14	0	1	0	0	1	0	0	0	0	0	0	0	0	0	0	0	0	0	0	0	0	1	0	0	0	0	2	1	1	0	0	0	0	0	0	0	0	0	0	1	0	1	0	1	0	4
TaLAC50	TraesCS3D02G445000	18	7	2	0	0	0	0	0	0	0	0	1	0	0	0	0	0	1	0	0	0	0	0	0	0	1	1	0	2	0	1	1	1	0	0	1	0	0	0	0	2	0	0	1	1	0	0	7
TaLAC51	TraesCS4A02G096400	24	8	1	0	0	0	0	0	0	0	0	0	0	0	0	0	0	0	3	0	0	0	0	0	0	1	0	0	0	0	1	0	1	0	0	4	0	0	0	0	0	1	0	0	0	0	5	1
TaLAC52	TraesCS4A02G114700	15	9	0	0	0	0	0	0	0	0	0	0	0	0	0	0	0	0	1	0	0	1	0	0	0	0	1	0	1	0	1	0	0	0	0	1	1	1	0	0	1	0	0	0	0	0	3	1
TaLAC53	TraesCS4A02G178900	17	7	0	0	0	0	1	0	0	0	0	0	0	1	0	0	0	0	1	0	5	0	0	0	0	0	0	2	3	0	0	0	0	0	0	2	1	1	0	0	3	1	0	0	0	0	3	2
TaLAC54	TraesCS4A02G328800	31	44	5	0	0	0	0	0	0	0	0	1	0	0	0	0	0	0	3	0	0	0	0	0	0	1	0	0	2	0	2	1	0	0	0	5	2	2	0	1	0	0	1	1	0	0	0	4
TaLAC55	TraesCS4A02G429700	39	7	0	0	0	0	0	0	0	0	0	1	0	0	0	0	0	0	5	1	0	0	0	0	0	2	1	0	0	0	3	0	0	0	0	7	0	0	4	1	0	0	0	0	0	0	5	6
TaLAC56	TraesCS4B02G139100	23	7	0	0	0	0	0	0	0	0	0	0	0	1	0	0	0	0	1	0	2	0	0	0	0	0	1	1	1	0	3	0	1	0	0	0	0	0	0	0	2	2	0	1	0	0	2	3
TaLAC57	TraesCS4B02G189500	12	8	2	0	0	0	0	0	0	0	0	1	0	0	0	0	0	0	1	1	0	0	0	3	1	0	0	1	2	0	0	0	0	0	0	0	0	0	0	0	1	0	0	0	0	0	2	0
TaLAC58	TraesCS4B02G208000	15	19	1	0	0	0	1	0	0	0	0	0	0	0	0	0	0	0	4	0	0	1	0	2	0	0	0	1	2	0	1	0	1	0	0	5	1	1	0	0	0	1	0	0	0	0	3	1
TaLAC59	TraesCS4D02G133800	18	11	1	0	0	0	1	0	0	0	0	1	0	1	0	0	0	0	3	0	3	0	0	0	0	0	0	1	0	0	2	0	0	0	0	3	0	0	0	0	0	1	0	0	0	0	1	1
TaLAC60	TraesCS4D02G190900	15	6	1	0	0	0	0	0	0	0	0	0	0	0	0	0	0	1	4	0	0	0	0	0	1	0	1	0	1	0	0	0	0	0	0	2	1	1	1	0	0	0	0	1	0	0	4	1
TaLAC61	TraesCS4D02G208900	21	7	0	0	0	0	1	0	0	0	0	0	0	0	0	0	0	1	3	0	0	0	0	2	1	0	0	0	0	0	1	0	1	0	0	4	1	1	0	0	0	2	0	0	0	0	5	1
TaLAC62	TraesCS5A02G025000	16	10	0	0	0	0	0	0	0	0	0	1	0	0	0	0	0	1	2	0	0	0	1	0	1	1	0	0	0	0	0	0	0	1	0	2	1	1	1	0	0	0	0	0	1	0	2	1
TaLAC63	TraesCS5A02G151400	25	3	0	0	0	1	0	0	0	0	0	1	0	0	0	0	0	0	1	1	3	0	0	0	0	0	0	0	0	0	0	0	0	0	0	0	0	0	0	0	0	0	0	1	2	0	0	6
TaLAC64	TraesCS5B02G149900	30	7	1	0	0	1	1	0	0	0	0	1	0	0	0	0	0	1	0	0	3	0	0	0	0	0	0	0	0	2	1	0	0	0	0	0	0	0	2	0	0	0	1	1	1	0	0	0
TaLAC65	TraesCS5B02G514100	10	17	1	0	0	0	0	0	0	0	0	0	0	0	0	0	0	1	3	0	1	0	0	0	0	1	0	0	1	0	2	0	0	0	1	2	0	0	0	0	0	0	0	0	0	0	1	3
TaLAC66	TraesCS5B02G543200	15	24	0	0	0	0	0	0	0	0	1	1	0	0	0	0	0	0	8	0	0	0	0	1	1	0	1	1	0	0	0	0	0	0	0	7	1	1	4	0	0	0	0	0	0	0	4	3
TaLAC67	TraesCS5D02G031400	19	13	3	0	0	0	1	0	0	0	0	0	0	0	0	0	0	0	0	0	0	1	1	1	1	0	0	0	0	0	0	0	0	0	1	0	0	0	1	1	0	2	0	0	1	0	1	1
TaLAC68	TraesCS5D02G156500	30	7	1	0	0	0	1	0	0	0	0	2	0	0	0	0	0	0	1	0	2	0	0	0	0	0	0	0	0	2	1	0	0	0	0	0	0	0	1	0	0	0	0	1	2	0	0	2
TaLAC69	TraesCS5D02G514600	19	28	3	2	1	0	0	0	0	0	0	1	0	0	0	0	0	1	3	0	0	0	0	1	1	0	0	0	0	0	0	0	0	0	0	1	1	1	0	0	0	0	0	0	1	0	2	2
TaLAC70	TraesCS6A02G058300	29	23	4	0	0	0	1	0	0	0	0	1	0	0	0	0	0	0	3	0	2	0	0	0	0	0	0	1	0	0	2	1	0	0	0	2	1	1	3	0	0	1	0	0	1	0	2	2
TaLAC71	TraesCS6A02G304900	20	13	0	0	0	0	0	0	0	0	0	0	0	0	0	0	0	0	5	0	0	0	0	0	0	0	0	0	0	0	1	0	0	0	0	5	0	0	1	0	0	2	0	2	0	1	5	3
TaLAC72	TraesCS6A02G305000	12	9	0	1	0	0	0	0	0	0	0	0	0	0	1	0	0	1	7	0	1	0	0	0	0	0	0	0	0	0	0	0	4	1	0	7	2	2	1	0	2	0	1	0	1	0	2	2
TaLAC73	TraesCS6A02G376300	29	18	4	0	0	0	0	0	1	1	0	0	0	0	0	0	0	0	3	0	2	0	0	0	0	0	0	0	0	0	1	0	0	0	0	3	0	0	0	0	0	1	2	2	0	0	0	5
TaLAC74	TraesCS6B02G074200	31	18	3	1	0	1	0	0	0	0	0	0	0	0	0	0	0	0	5	0	2	0	0	1	0	1	0	1	0	0	1	0	0	0	0	4	1	1	1	0	0	3	2	0	0	0	2	6
TaLAC75	TraesCS6B02G414100	28	35	8	1	0	0	0	0	0	0	0	0	1	0	1	0	0	1	6	0	0	2	0	1	0	0	0	0	0	0	0	0	0	0	0	6	1	1	1	0	0	2	1	2	0	0	1	3
TaLAC76	TraesCS6B02G450100	11	14	3	0	0	0	0	0	0	0	0	0	0	0	0	0	0	0	0	0	0	0	0	0	0	1	1	1	1	0	2	0	0	0	0	1	0	0	0	0	1	1	0	0	0	0	5	1
TaLAC77	TraesCS6D02G284100	11	8	0	0	0	0	1	0	0	0	0	0	0	0	0	0	0	0	8	0	0	0	0	1	0	0	1	0	0	1	0	0	0	0	0	7	0	0	1	0	1	1	0	0	0	0	5	0
TaLAC78	TraesCS6D02G284200	8	7	0	0	0	0	0	0	0	0	0	1	0	0	0	0	0	0	6	0	0	0	0	0	0	0	0	1	1	0	1	0	0	1	0	6	1	1	0	0	1	1	1	0	0	0	1	1
TaLAC79	TraesCS6D02G361500	27	22	4	1	0	0	0	0	0	1	0	0	0	0	0	0	0	0	1	0	1	1	0	0	0	1	0	0	0	0	1	0	0	0	0	1	0	0	0	0	0	1	1	0	1	0	0	5
TaLAC80	TraesCS6D02G361600	19	5	0	0	0	0	0	0	0	0	0	0	0	0	0	0	0	0	4	0	0	1	0	0	0	0	0	2	1	0	2	0	0	0	0	2	0	0	0	0	1	1	0	0	0	0	2	4
TaLAC81	TraesCS7A02G175000	16	16	0	0	0	0	0	0	0	0	0	2	0	1	0	0	0	2	3	0	1	0	0	0	0	1	0	3	0	0	1	0	4	1	0	4	1	1	0	0	0	0	1	0	1	0	6	1
TaLAC82	TraesCS7A02G191900	18	9	2	0	0	0	0	0	0	0	0	2	0	0	0	0	0	1	4	0	0	0	0	0	1	1	1	0	0	0	0	0	2	0	0	3	1	1	0	0	0	0	0	0	1	0	4	3
TaLAC83	TraesCS7A02G192100	19	17	3	1	0	0	0	0	0	0	0	1	0	0	0	1	0	0	4	0	1	1	0	0	0	0	0	0	0	0	0	0	1	0	0	4	1	1	1	0	1	0	0	0	0	0	3	3
TaLAC84	TraesCS7A02G337400	21	2	0	0	0	0	0	0	0	1	0	4	0	0	0	0	0	0	3	0	0	0	0	1	0	0	2	0	0	0	0	0	0	0	0	2	1	1	1	1	0	0	0	0	0	0	1	3
TaLAC85	TraesCS7B02G079800	6	13	3	0	0	0	0	0	0	0	0	2	0	0	0	0	0	0	5	0	0	0	0	1	0	1	0	3	0	0	0	0	1	0	0	4	1	1	2	0	0	1	0	0	0	0	5	1
TaLAC86	TraesCS7B02G079900	20	29	0	1	0	0	0	0	0	0	0	3	0	0	0	0	0	0	3	0	0	0	0	0	0	0	0	1	0	0	0	0	3	0	0	0	1	1	4	0	0	1	0	0	0	0	7	3
TaLAC87	TraesCS7B02G080100	17	10	0	0	0	1	1	0	0	0	0	3	0	0	0	0	0	1	6	0	1	0	0	0	0	0	0	3	0	0	1	0	5	1	0	6	0	0	0	0	0	0	0	0	1	1	3	1
TaLAC88	TraesCS7B02G097100	24	11	2	0	0	0	0	0	0	0	0	1	0	0	0	0	0	0	6	0	0	0	0	0	0	0	0	0	0	0	1	0	1	0	0	5	1	1	1	0	0	1	0	0	0	1	2	2
TaLAC89	TraesCS7B02G248800	16	9	0	0	0	0	0	0	0	0	0	3	0	0	0	0	0	0	4	0	0	0	0	2	0	2	2	0	0	0	0	0	0	0	0	2	2	2	0	0	0	0	0	0	0	0	2	5
TaLAC90	TraesCS7D02G176300	16	24	1	1	0	0	1	0	0	0	0	2	0	0	0	0	0	0	3	0	0	0	0	0	0	1	0	1	0	1	0	0	3	0	0	4	1	1	1	0	0	2	0	0	0	0	4	3
TaLAC91	TraesCS7D02G176400	14	22	1	1	0	0	0	0	0	0	0	2	0	0	0	0	0	0	5	0	0	0	0	0	0	0	1	1	0	1	0	0	4	0	0	7	1	1	2	0	0	0	0	0	0	0	6	1
TaLAC92	TraesCS7D02G176500	23	15	2	0	0	1	0	0	0	0	0	2	0	0	0	0	0	0	4	0	0	0	0	0	0	2	0	2	0	0	0	0	4	1	1	5	1	1	0	0	0	0	0	0	0	0	4	1
TaLAC93	TraesCS7D02G192900	14	6	1	0	0	0	0	0	0	0	0	0	0	0	0	0	0	4	8	0	1	0	0	0	0	0	0	0	0	0	2	0	1	0	0	6	2	2	1	0	0	0	0	0	2	0	2	1
TaLAC94	TraesCS7D02G193100	20	18	2	0	0	0	0	0	0	0	0	0	0	0	0	1	0	0	5	0	0	1	0	0	0	0	1	0	0	0	0	0	1	0	1	4	0	0	0	0	0	0	1	0	0	0	4	2
TaLAC95	TraesCS7D02G345000	18	6	0	0	0	0	0	0	0	0	0	3	0	0	0	0	0	0	4	0	0	0	0	1	0	0	1	0	0	0	0	0	0	0	0	2	2	2	0	0	0	0	0	0	0	0	1	3
[truncated: 24 more columns]
