# Supplementary material for: Identification of Wheat LACCASEs in Response to Fusarium graminearum as Potential Deoxynivalenol Trappers
Source: Front Plant Sci. 2022 Mar 14;13:832800. doi: 10.3389/fpls.2022.832800 (PMC8964265; doi:10.3389/fpls.2022.832800)
Supplement: Supplementary file 8 [file Table_3.XLSX]

## Sheet: Sheet1
Tale S4. Primers in this study
Name	Oligo	Purpose
TaLAC1-F	GCCGTTCAGCAGGACCAAC	RT-PCR
TaLAC1-R	AAGTTGCTGTAGTGGGCCTCG	RT-PCR
TaLAC5-F	TGCCAGAGTTCAACGACACAG	RT-PCR
TaLAC5-R	GCACGAAGGATGCGTTGTTC	RT-PCR
TaLAC11-F	GCCCACTTCTCCTTCCTTCGT	RT-PCR
TaLAC11-R	ATCCGGAGCAGGTACGTCTCA	RT-PCR
TaLAC32-F	CTTGACGTGGTGCGTGGAAAG	RT-PCR
TaLAC32-R	ACCATATGGTAGTGCGCAGGC	RT-PCR
TaLAC33-F	TTCAACGTCACGGGCCAAGTT	RT-PCR
TaLAC33-R	ACCATGAACGTGTGCCCAGC	RT-PCR
TaLAC34-F	AGGACCGGCTGGGCTGTT	RT-PCR
TaLAC34-R	AATGAAGGATCCATGCAAATCCT	RT-PCR
TaLAC41-F	CTGCCTCCGTGCCACTGTG	RT-PCR
TaLAC41-R	AATCCGCAGCAGGTACGTCTT	RT-PCR
TaLAC42-F	CACCGGTCAGGTTGGTACATT	RT-PCR
TaLAC42-R	AATCCGCAGCAGGTATGTGTC	RT-PCR
TaLAC49-F	CGTTCCCGACTCCTGCCAG	RT-PCR
TaLAC49-R	CGTAGCAGGTATGTCTCCCCG	RT-PCR
TaLAC51-F	GGGCCTACCAACGACACCATG	RT-PCR
TaLAC51-R	CACCTTGGTCCCGTTGGCC	RT-PCR
TaLAC58-F	CCCAACAACACGAACGTATCG	RT-PCR
TaLAC58-R	AGCTTCTGGTCAGGCAACGG	RT-PCR
TaLAC61-F	AATGTTAGAGACCGGCCGTTG	RT-PCR
TaLAC61-R	AGCAAGCAAAGCATCAATGGC	RT-PCR
TaLAC70-F	AAGTTCTCCATGGCGGCCTC	RT-PCR
TaLAC70-R	AGGTGTGCTCGACGTCGGC	RT-PCR
TaLAC74-F	CACGGGCATGACATGTTCGTG	RT-PCR
TaLAC74-R	AGGCGGTGACGGAAGAGCTG	RT-PCR
TaLAC75-F	ACCTTCGGATCTGCCAAACTG	RT-PCR
TaLAC75-R	ACAATACTCCGCTGAAAGGCG	RT-PCR
TaLAC79-F	AAGGCCACTATGACAAGGCGG	RT-PCR
TaLAC79-R	GGCGGGAGAGTGGTCTCAAGA	RT-PCR
TaLAC78-F	TCCAAGAACGGCACCTTCAAG	RT-PCR
TaLAC78-R	TTGAAGTCGATGCCGGTGTTC	RT-PCR
TaACTIN-F	ACCTTCAGTTGCCCAGCAAT	RT-PCR
TaACTIN-F	CAGAGTCGAGCACAATACCAGTTG	RT-PCR
