# Supplementary material for: Identification of Wheat LACCASEs in Response to Fusarium graminearum as Potential Deoxynivalenol Trappers
Source: Front Plant Sci. 2022 Mar 14;13:832800. doi: 10.3389/fpls.2022.832800 (PMC8964265; doi:10.3389/fpls.2022.832800)
Supplement: Supplementary file 9 [file Table_4.XLSX]

## Sheet: Sheet1
Table S2. RNA-Seq data for 95 TaLACCASEs
Name	Gene ID	CSI_1 FPKM	CSI_2 FPKM	CSI_3 FPKM	CSM_1 FPKM	CSM_2 FPKM	CSM_3 FPKM	SMI_1 FPKM	SMI_2 FPKM	SMI_3 FPKM	SMM_1 FPKM	SMM_2 FPKM	SMM_3 FPKM	GO	Kegg Orthology
TaLAC1	TraesCS1A02G043900	15.2	24.74	14.14	0.06	0.01	0	16.92	13	17.44	0.07	0.03	0	GO:0019439//aromatic compound catabolic process;GO:0071704//organic substance metabolic process;GO:1901575//organic substance catabolic process;GO:0046271//phenylpropanoid catabolic process;GO:0044248//cellular catabolic process;GO:0008152//metabolic process;GO:0044237//cellular metabolic process;GO:0009698//phenylpropanoid metabolic process;GO:0006725//cellular aromatic compound metabolic proces…	K05909//laccase [EC:1.10.3.2]
TaLAC2	TraesCS1A02G107400	0.02	0	0	0	0	0	0	0	0	0	0	0	GO:1901360//organic cyclic compound metabolic process;GO:0009056//catabolic process;GO:0009698//phenylpropanoid metabolic process;GO:0006725//cellular aromatic compound metabolic process;GO:0019439//aromatic compound catabolic process;GO:0046274//lignin catabolic process;GO:1901575//organic substance catabolic process;GO:0009808//lignin metabolic process;GO:0044248//cellular catabolic process;GO:…	K05909//laccase [EC:1.10.3.2]
TaLAC3	TraesCS1A02G283400	0.25	0.45	0.19	0.27	0.14	0.17	0.18	0.63	0.85	0.34	0.58	0.44	GO:0019748//secondary metabolic process;GO:1901575//organic substance catabolic process;GO:0046271//phenylpropanoid catabolic process;GO:0044248//cellular catabolic process;GO:0006725//cellular aromatic compound metabolic process;GO:0009698//phenylpropanoid metabolic process;GO:1901361//organic cyclic compound catabolic process;GO:0019439//aromatic compound catabolic process;GO:0009987//cellular …	K05909//laccase [EC:1.10.3.2]
TaLAC4	TraesCS1A02G283900	0.17	0.08	0.19	0.5	0.24	0.18	0.07	0.08	0.07	0.14	0.39	0.11	GO:0046271//phenylpropanoid catabolic process;GO:0009808//lignin metabolic process;GO:0008152//metabolic process;GO:0046274//lignin catabolic process;GO:0009698//phenylpropanoid metabolic process;GO:1901361//organic cyclic compound catabolic process;GO:0009987//cellular process;GO:0044248//cellular catabolic process;GO:1901360//organic cyclic compound metabolic process;GO:0009056//catabolic proce…	K05909//laccase [EC:1.10.3.2];K05909//laccase [EC:1.10.3.2]
TaLAC5	TraesCS1B02G056900	20.91	35.03	18.67	0.11	0.27	0.2	26.45	12.74	18.08	0.08	0.09	0.05	GO:0008152//metabolic process;GO:0009698//phenylpropanoid metabolic process;GO:1901360//organic cyclic compound metabolic process;GO:0046274//lignin catabolic process;GO:0006725//cellular aromatic compound metabolic process;GO:0009987//cellular process;GO:0009808//lignin metabolic process;GO:1901575//organic substance catabolic process;GO:0044237//cellular metabolic process;GO:0046271//phenylprop…	K05909//laccase [EC:1.10.3.2]
TaLAC6	TraesCS1B02G109600	0.02	0.12	0	0	0	0	0.07	0	0.04	0	0	0	GO:0008152//metabolic process;GO:0006725//cellular aromatic compound metabolic process;GO:0044248//cellular catabolic process;GO:0046274//lignin catabolic process;GO:0071704//organic substance metabolic process;GO:0019748//secondary metabolic process;GO:0046271//phenylpropanoid catabolic process;GO:0044237//cellular metabolic process;GO:1901361//organic cyclic compound catabolic process;GO:190136…	K05909//laccase [EC:1.10.3.2]
TaLAC7	TraesCS1B02G292600	0.22	0.94	0.26	0.27	0.14	0.28	0.16	0.76	1.16	0.38	0.38	0.42		K05909//laccase [EC:1.10.3.2]
TaLAC8	TraesCS1B02G293100	0.21	0.17	0.3	0.59	0.61	0.1	0.05	0.16	0.29	0.27	0.82	0.22	GO:0044237//cellular metabolic process;GO:0009056//catabolic process;GO:1901361//organic cyclic compound catabolic process;GO:1901575//organic substance catabolic process;GO:0019439//aromatic compound catabolic process;GO:0008152//metabolic process;GO:0046274//lignin catabolic process;GO:0009698//phenylpropanoid metabolic process;GO:0071704//organic substance metabolic process;GO:0046271//phenylp…	K05909//laccase [EC:1.10.3.2]
TaLAC9	TraesCS1B02G394300	0	0	0	0	0	0	0	0	0	0	0	0		K05909//laccase [EC:1.10.3.2]
TaLAC10	TraesCS1D02G031900	0.27	0.25	0.11	0.36	0.23	0.1	0.31	0.18	0.31	0.34	0.1	0.2	GO:0071704//organic substance metabolic process;GO:0044248//cellular catabolic process;GO:0006725//cellular aromatic compound metabolic process;GO:0044237//cellular metabolic process;GO:1901575//organic substance catabolic process;GO:1901361//organic cyclic compound catabolic process;GO:0009056//catabolic process;GO:0009808//lignin metabolic process;GO:0046274//lignin catabolic process;GO:0046271…	K05909//laccase [EC:1.10.3.2]
TaLAC11	TraesCS1D02G044300	12.43	18.5	13.79	0.01	0.07	0.03	20.69	12.28	16.62	0.04	0.05	0.03		K05909//laccase [EC:1.10.3.2];K05909//laccase [EC:1.10.3.2]
TaLAC12	TraesCS1D02G044600	0	0	0	0	0	0	0.02	0	0	0	0	0		K05909//laccase [EC:1.10.3.2]
TaLAC13	TraesCS1D02G091700	0.09	0.05	0.17	0.07	0.05	0.12	0.01	0.05	0.04	0.01	0.01	0.01		K05909//laccase [EC:1.10.3.2]
TaLAC14	TraesCS1D02G282600	0.28	0.47	0.37	0.38	0.41	0.46	0.13	0.68	1.4	0.4	0.56	0.46	GO:1901361//organic cyclic compound catabolic process;GO:0071704//organic substance metabolic process;GO:0006725//cellular aromatic compound metabolic process;GO:0009987//cellular process;GO:0046271//phenylpropanoid catabolic process;GO:0044248//cellular catabolic process;GO:0008152//metabolic process;GO:1901575//organic substance catabolic process;GO:0046274//lignin catabolic process;GO:0009056/…	K05909//laccase [EC:1.10.3.2]
TaLAC15	TraesCS1D02G283000	0.21	0.27	0.57	0.85	0.65	0.25	0.15	0.26	0.21	0.26	1.03	0.36	GO:0071704//organic substance metabolic process;GO:1901575//organic substance catabolic process;GO:0006725//cellular aromatic compound metabolic process;GO:0046274//lignin catabolic process;GO:0046271//phenylpropanoid catabolic process;GO:0019748//secondary metabolic process;GO:0009056//catabolic process;GO:1901360//organic cyclic compound metabolic process;GO:0044248//cellular catabolic process;…	K05909//laccase [EC:1.10.3.2]
TaLAC16	TraesCS2A02G206500	0	0	0	0	0.01	0	0	0	0	0	0.01	0.01	GO:0009987//cellular process;GO:1901361//organic cyclic compound catabolic process;GO:0009056//catabolic process;GO:0009698//phenylpropanoid metabolic process;GO:1901360//organic cyclic compound metabolic process;GO:0019748//secondary metabolic process;GO:0006725//cellular aromatic compound metabolic process;GO:0044237//cellular metabolic process;GO:0009808//lignin metabolic process;GO:0044248//c…	K05909//laccase [EC:1.10.3.2]
TaLAC17	TraesCS2A02G255500	0.01	0.05	0.13	0.04	0.01	0.08	0	0.04	0.05	0.01	0.03	0.05		K05909//laccase [EC:1.10.3.2]
TaLAC18	TraesCS2B02G233500	0.02	0	0	0	0	0	0	0	0	0.01	0.01	0	GO:0009056//catabolic process;GO:0071704//organic substance metabolic process;GO:0044237//cellular metabolic process;GO:0006725//cellular aromatic compound metabolic process;GO:1901575//organic substance catabolic process;GO:0009808//lignin metabolic process;GO:0046271//phenylpropanoid catabolic process;GO:0019439//aromatic compound catabolic process;GO:0044248//cellular catabolic process;GO:0008…	K05909//laccase [EC:1.10.3.2]
TaLAC19	TraesCS2B02G233700	0.03	0	0	0	0	0	0	0	0.02	0	0	0		K05909//laccase [EC:1.10.3.2]
TaLAC20	TraesCS2B02G287000	0	0.02	0.04	0	0	0	0	0.01	0	0	0.04	0		K05909//laccase [EC:1.10.3.2]
TaLAC21	TraesCS2D02G016700	0.21	0.25	0.76	0.41	0.11	0.67	0.06	0.01	0.12	0	0.04	0.08		K05909//laccase [EC:1.10.3.2]
TaLAC22	TraesCS2D02G016800	0.02	0	0.02	0	0	0	0	0	0	0.01	0	0		K05909//laccase [EC:1.10.3.2];K05909//laccase [EC:1.10.3.2]
TaLAC23	TraesCS2D02G209400	0	0	0	0	0	0	0	0	0	0.02	0	0		K05909//laccase [EC:1.10.3.2]
TaLAC24	TraesCS2D02G209800	0	0.03	0	0	0.01	0	0	0	0	0	0	0	GO:0019748//secondary metabolic process;GO:1901360//organic cyclic compound metabolic process;GO:0071704//organic substance metabolic process;GO:0009987//cellular process;GO:0008152//metabolic process;GO:0006725//cellular aromatic compound metabolic process;GO:0046274//lignin catabolic process;GO:0046271//phenylpropanoid catabolic process;GO:1901361//organic cyclic compound catabolic process;GO:0…	K05909//laccase [EC:1.10.3.2]
TaLAC25	TraesCS2D02G267200	0.01	0	0.04	0	0	0	0.03	0	0.01	0	0	0		K05909//laccase [EC:1.10.3.2]
TaLAC26	TraesCS3A02G348000	0.51	0.61	0.13	0.3	0.14	0.2	0.28	0.07	0.04	0.09	0.13	0.09	GO:0006725//cellular aromatic compound metabolic process;GO:0009808//lignin metabolic process;GO:0044248//cellular catabolic process;GO:0019439//aromatic compound catabolic process;GO:0009698//phenylpropanoid metabolic process;GO:0019748//secondary metabolic process;GO:0044237//cellular metabolic process;GO:0071704//organic substance metabolic process;GO:1901575//organic substance catabolic proce…	K05909//laccase [EC:1.10.3.2]
TaLAC27	TraesCS3A02G360400	0.68	0.54	0.29	0.85	0.58	0.37	0.59	0.92	1.67	0.82	0.92	0.68	GO:0009808//lignin metabolic process;GO:0009987//cellular process;GO:0046271//phenylpropanoid catabolic process;GO:0009698//phenylpropanoid metabolic process;GO:1901361//organic cyclic compound catabolic process;GO:0071704//organic substance metabolic process;GO:0009056//catabolic process;GO:0044248//cellular catabolic process;GO:0019748//secondary metabolic process;GO:0046274//lignin catabolic p…	K05909//laccase [EC:1.10.3.2]
TaLAC28	TraesCS3A02G360600	5.58	3.61	2.49	7.27	4.99	2.47	2.69	2.17	3.04	3.79	3.24	2.93	GO:0019748//secondary metabolic process;GO:0009056//catabolic process;GO:0044237//cellular metabolic process;GO:0009808//lignin metabolic process;GO:0009987//cellular process;GO:1901361//organic cyclic compound catabolic process;GO:1901360//organic cyclic compound metabolic process;GO:0046274//lignin catabolic process;GO:0008152//metabolic process;GO:0044248//cellular catabolic process;GO:1901575…	K05909//laccase [EC:1.10.3.2]
TaLAC29	TraesCS3A02G361100	0.01	0	0	0.01	0	0	0	0	0	0.01	0	0.01	GO:0009987//cellular process;GO:0006725//cellular aromatic compound metabolic process;GO:0019748//secondary metabolic process;GO:0009808//lignin metabolic process;GO:1901361//organic cyclic compound catabolic process;GO:0044237//cellular metabolic process;GO:0009056//catabolic process;GO:0008152//metabolic process;GO:0046271//phenylpropanoid catabolic process;GO:0044248//cellular catabolic proces…	K05909//laccase [EC:1.10.3.2]
TaLAC30	TraesCS3A02G365300	1.25	1.37	1.3	1.24	1.54	1.83	1.83	1.34	1.55	3.2	1.98	2.17		K05909//laccase [EC:1.10.3.2];K05909//laccase [EC:1.10.3.2]
TaLAC31	TraesCS3A02G365500	0	0	0	0	0	0	0	0	0	0	0	0		K05909//laccase [EC:1.10.3.2]
TaLAC32	TraesCS3A02G452400	89.6	130.64	49.62	0	0.09	0.12	127.48	55.26	66.26	0.16	0.07	0.05	GO:1901360//organic cyclic compound metabolic process;GO:0071704//organic substance metabolic process;GO:0046271//phenylpropanoid catabolic process;GO:0006725//cellular aromatic compound metabolic process;GO:1901361//organic cyclic compound catabolic process;GO:0009987//cellular process;GO:0044237//cellular metabolic process;GO:0009808//lignin metabolic process;GO:0019748//secondary metabolic pro…	K05909//laccase [EC:1.10.3.2]
TaLAC33	TraesCS3A02G452500	11.29	17.28	4.8	0	0.02	0	9.92	2.35	3.94	0	0	0	GO:0071704//organic substance metabolic process;GO:1901360//organic cyclic compound metabolic process;GO:0009698//phenylpropanoid metabolic process;GO:0044248//cellular catabolic process;GO:0009808//lignin metabolic process;GO:0009987//cellular process;GO:0046271//phenylpropanoid catabolic process;GO:0019439//aromatic compound catabolic process;GO:0019748//secondary metabolic process;GO:0009056//…	K05909//laccase [EC:1.10.3.2]
TaLAC34	TraesCS3A02G452600	50.08	64.53	19.38	0.05	0.01	0.09	56.26	20.58	25.86	0.04	0.04	0.04	GO:0044237//cellular metabolic process;GO:0009056//catabolic process;GO:0006725//cellular aromatic compound metabolic process;GO:0009987//cellular process;GO:0046274//lignin catabolic process;GO:0046271//phenylpropanoid catabolic process;GO:0019748//secondary metabolic process;GO:1901360//organic cyclic compound metabolic process;GO:1901361//organic cyclic compound catabolic process;GO:0009808//l…	K05909//laccase [EC:1.10.3.2]
TaLAC35	TraesCS3B02G379900	0.44	0.63	0.28	0.23	0.08	0.08	0.16	0.05	0.06	0.08	0.02	0.01	GO:1901361//organic cyclic compound catabolic process;GO:1901360//organic cyclic compound metabolic process;GO:0008152//metabolic process;GO:0044237//cellular metabolic process;GO:0046271//phenylpropanoid catabolic process;GO:0009987//cellular process;GO:0009808//lignin metabolic process;GO:0046274//lignin catabolic process;GO:0071704//organic substance metabolic process;GO:0019748//secondary met…	K05909//laccase [EC:1.10.3.2]
TaLAC36	TraesCS3B02G392700	0.68	0.54	0.27	1.07	0.71	0.4	0.42	0.73	1.23	0.65	0.49	0.41	GO:0019748//secondary metabolic process;GO:0071704//organic substance metabolic process;GO:0046274//lignin catabolic process;GO:1901360//organic cyclic compound metabolic process;GO:1901575//organic substance catabolic process;GO:0019439//aromatic compound catabolic process;GO:0044248//cellular catabolic process;GO:0008152//metabolic process;GO:0044237//cellular metabolic process;GO:0046271//phen…	K05909//laccase [EC:1.10.3.2]
TaLAC37	TraesCS3B02G393000	0.88	0.28	0.19	1.51	0.78	0.31	0.17	0.08	0.17	0.58	0.23	0.33	GO:0019748//secondary metabolic process;GO:1901360//organic cyclic compound metabolic process;GO:0009698//phenylpropanoid metabolic process;GO:0019439//aromatic compound catabolic process;GO:0009808//lignin metabolic process;GO:0044248//cellular catabolic process;GO:0071704//organic substance metabolic process;GO:0008152//metabolic process;GO:1901575//organic substance catabolic process;GO:004627…	K05909//laccase [EC:1.10.3.2]
TaLAC38	TraesCS3B02G393500	0.01	0	0	0.01	0.01	0	0.01	0	0	0.03	0	0	GO:0071704//organic substance metabolic process;GO:1901360//organic cyclic compound metabolic process;GO:0009987//cellular process;GO:0019748//secondary metabolic process;GO:0044248//cellular catabolic process;GO:0046274//lignin catabolic process;GO:0046271//phenylpropanoid catabolic process;GO:1901361//organic cyclic compound catabolic process;GO:0009698//phenylpropanoid metabolic process;GO:001…	K05909//laccase [EC:1.10.3.2]
TaLAC39	TraesCS3B02G397200	1.46	2.03	1.62	0.52	0.78	0.98	2.17	0.9	1.28	2.08	0.7	1.11		K05909//laccase [EC:1.10.3.2];K05909//laccase [EC:1.10.3.2]
TaLAC40	TraesCS3B02G397300	0.06	0.03	0.14	0.06	0.01	0.01	0.11	0.18	0.28	0.19	0.22	0.23	GO:0008152//metabolic process;GO:1901361//organic cyclic compound catabolic process;GO:0009987//cellular process;GO:1901575//organic substance catabolic process;GO:0009698//phenylpropanoid metabolic process;GO:0009808//lignin metabolic process;GO:0019439//aromatic compound catabolic process;GO:0046271//phenylpropanoid catabolic process;GO:0006725//cellular aromatic compound metabolic process;GO:0…	K05909//laccase [EC:1.10.3.2]
TaLAC41	TraesCS3B02G489700	58.61	93.95	30.21	0	0.07	0.1	85.16	35.19	42.21	0.1	0.07	0.01	GO:0009698//phenylpropanoid metabolic process;GO:0071704//organic substance metabolic process;GO:0044237//cellular metabolic process;GO:0009808//lignin metabolic process;GO:0009987//cellular process;GO:1901361//organic cyclic compound catabolic process;GO:0044248//cellular catabolic process;GO:1901575//organic substance catabolic process;GO:0019748//secondary metabolic process;GO:0009056//catabol…	K05909//laccase [EC:1.10.3.2]
TaLAC42	TraesCS3B02G489800	55.27	93.49	27.69	0	0.07	0.01	76.72	38.21	36.59	0.06	0.03	0.07	GO:0006725//cellular aromatic compound metabolic process;GO:0008152//metabolic process;GO:0009056//catabolic process;GO:0019439//aromatic compound catabolic process;GO:1901360//organic cyclic compound metabolic process;GO:0009987//cellular process;GO:1901361//organic cyclic compound catabolic process;GO:0071704//organic substance metabolic process;GO:0044248//cellular catabolic process;GO:0009698…	K05909//laccase [EC:1.10.3.2]
TaLAC43	TraesCS3D02G341600	0.47	0.69	0.23	0.28	0.03	0.17	0.23	0.04	0.07	0.12	0.04	0.07	GO:0006725//cellular aromatic compound metabolic process;GO:0019748//secondary metabolic process;GO:1901575//organic substance catabolic process;GO:1901361//organic cyclic compound catabolic process;GO:0009987//cellular process;GO:0044237//cellular metabolic process;GO:1901360//organic cyclic compound metabolic process;GO:0044248//cellular catabolic process;GO:0009698//phenylpropanoid metabolic p…	K05909//laccase [EC:1.10.3.2]
TaLAC44	TraesCS3D02G354200	0.65	0.23	0.14	0.51	0.49	0.36	0.27	0.25	0.24	0.43	0.16	0.21	GO:0009987//cellular process;GO:0044237//cellular metabolic process;GO:1901575//organic substance catabolic process;GO:0006725//cellular aromatic compound metabolic process;GO:0071704//organic substance metabolic process;GO:0046271//phenylpropanoid catabolic process;GO:0009808//lignin metabolic process;GO:0044248//cellular catabolic process;GO:0046274//lignin catabolic process;GO:0009698//phenylp…	K05909//laccase [EC:1.10.3.2];K05909//laccase [EC:1.10.3.2]
TaLAC45	TraesCS3D02G354400	1.52	0.93	0.83	2.76	1.73	0.86	0.76	0.72	1.03	1.04	0.76	0.68	GO:1901575//organic substance catabolic process;GO:0009987//cellular process;GO:0009698//phenylpropanoid metabolic process;GO:0019748//secondary metabolic process;GO:0071704//organic substance metabolic process;GO:0006725//cellular aromatic compound metabolic process;GO:0009056//catabolic process;GO:0019439//aromatic compound catabolic process;GO:0044248//cellular catabolic process;GO:1901361//or…	K05909//laccase [EC:1.10.3.2]
TaLAC46	TraesCS3D02G354900	0	0.01	0	0	0	0.01	0.03	0.03	0.01	0.01	0	0	GO:0044248//cellular catabolic process;GO:0009698//phenylpropanoid metabolic process;GO:0044237//cellular metabolic process;GO:0071704//organic substance metabolic process;GO:0019439//aromatic compound catabolic process;GO:1901361//organic cyclic compound catabolic process;GO:0009808//lignin metabolic process;GO:0046271//phenylpropanoid catabolic process;GO:0006725//cellular aromatic compound met…	K05909//laccase [EC:1.10.3.2]
TaLAC47	TraesCS3D02G358500	2.25	2.63	2.18	2.31	1.6	2.39	3.09	2.04	3.07	3.4	2.62	3.11	GO:0009987//cellular process;GO:0008152//metabolic process;GO:0044248//cellular catabolic process;GO:0044237//cellular metabolic process;GO:1901575//organic substance catabolic process;GO:0071704//organic substance metabolic process;GO:0009056//catabolic process;GO:0009698//phenylpropanoid metabolic process;GO:0019439//aromatic compound catabolic process;GO:0009808//lignin metabolic process;GO:00…	K05909//laccase [EC:1.10.3.2]
TaLAC48	TraesCS3D02G358600	0	0.02	0	0	0	0	0	0	0	0	0	0		K05909//laccase [EC:1.10.3.2];K05909//laccase [EC:1.10.3.2]
TaLAC49	TraesCS3D02G444900	42.63	50.95	35.22	0	0.05	0	40.77	17.3	35.51	0.03	0.06	0	GO:0009056//catabolic process;GO:0009698//phenylpropanoid metabolic process;GO:0006725//cellular aromatic compound metabolic process;GO:1901575//organic substance catabolic process;GO:1901361//organic cyclic compound catabolic process;GO:0071704//organic substance metabolic process;GO:0009987//cellular process;GO:0019748//secondary metabolic process;GO:0009808//lignin metabolic process;GO:0019439…	K05909//laccase [EC:1.10.3.2]
TaLAC50	TraesCS3D02G445000	0.38	1.26	0.3	0	0	0	0.44	0.1	0.2	0	0	0	GO:0006725//cellular aromatic compound metabolic process;GO:0044237//cellular metabolic process;GO:1901360//organic cyclic compound metabolic process;GO:0009698//phenylpropanoid metabolic process;GO:0009056//catabolic process;GO:0009987//cellular process;GO:0046271//phenylpropanoid catabolic process;GO:0046274//lignin catabolic process;GO:0019748//secondary metabolic process;GO:0071704//organic s…	K05909//laccase [EC:1.10.3.2]
TaLAC51	TraesCS4A02G096400	4.3	6.18	3.67	5.69	4.23	2.78	5.15	8.55	17.21	6.1	9.33	5.6	GO:0044237//cellular metabolic process;GO:0044248//cellular catabolic process;GO:1901575//organic substance catabolic process;GO:1901360//organic cyclic compound metabolic process;GO:0019748//secondary metabolic process;GO:0008152//metabolic process;GO:0006725//cellular aromatic compound metabolic process;GO:0009056//catabolic process;GO:0046271//phenylpropanoid catabolic process;GO:0009808//lign…	K05909//laccase [EC:1.10.3.2]
TaLAC52	TraesCS4A02G114700	1.5	1.01	1.55	1.59	2.46	1.68	0.89	2.05	0.43	0.46	1.5	1.83	GO:0009698//phenylpropanoid metabolic process;GO:0019439//aromatic compound catabolic process;GO:0009987//cellular process;GO:0071704//organic substance metabolic process;GO:0046271//phenylpropanoid catabolic process;GO:0006725//cellular aromatic compound metabolic process;GO:0008152//metabolic process;GO:0019748//secondary metabolic process;GO:1901575//organic substance catabolic process;GO:0009…	K05909//laccase [EC:1.10.3.2]
TaLAC53	TraesCS4A02G178900	0.06	0.13	0.01	0.08	0.05	0.12	0.07	0.13	0.15	0.21	0.12	0.15	GO:0046271//phenylpropanoid catabolic process;GO:0009056//catabolic process;GO:0009808//lignin metabolic process;GO:0009698//phenylpropanoid metabolic process;GO:0044237//cellular metabolic process;GO:1901575//organic substance catabolic process;GO:0046274//lignin catabolic process;GO:0006725//cellular aromatic compound metabolic process;GO:0071704//organic substance metabolic process;GO:0044248/…	K05909//laccase [EC:1.10.3.2]
TaLAC54	TraesCS4A02G328800	0	0	0	0	0	0	0	0	0	0	0.02	0		K05909//laccase [EC:1.10.3.2]
TaLAC55	TraesCS4A02G429700	1.2	1.55	0.96	0.96	1.12	0.94	1.19	0.48	0.98	1.33	0.61	0.76	GO:0009987//cellular process;GO:0019439//aromatic compound catabolic process;GO:0044248//cellular catabolic process;GO:0046271//phenylpropanoid catabolic process;GO:0046274//lignin catabolic process;GO:1901360//organic cyclic compound metabolic process;GO:0009808//lignin metabolic process;GO:0009698//phenylpropanoid metabolic process;GO:0071704//organic substance metabolic process;GO:0009056//cat…	K05909//laccase [EC:1.10.3.2];K05909//laccase [EC:1.10.3.2]
TaLAC56	TraesCS4B02G139100	0.34	0.28	0.31	0.34	0.39	0.33	0.26	0.32	0.38	0.43	0.4	0.45	GO:0071704//organic substance metabolic process;GO:0006725//cellular aromatic compound metabolic process;GO:0046274//lignin catabolic process;GO:1901360//organic cyclic compound metabolic process;GO:0019748//secondary metabolic process;GO:0019439//aromatic compound catabolic process;GO:0009056//catabolic process;GO:0009808//lignin metabolic process;GO:0046271//phenylpropanoid catabolic process;GO…	K05909//laccase [EC:1.10.3.2];K05909//laccase [EC:1.10.3.2];K05909//laccase [EC:1.10.3.2]
TaLAC57	TraesCS4B02G189500	1.59	2.52	2.45	3.1	3.44	3.8	0.55	3.12	1.2	1.14	2.88	3.58	GO:1901360//organic cyclic compound metabolic process;GO:0009987//cellular process;GO:1901575//organic substance catabolic process;GO:0009808//lignin metabolic process;GO:0009056//catabolic process;GO:0019748//secondary metabolic process;GO:0046274//lignin catabolic process;GO:0019439//aromatic compound catabolic process;GO:0044237//cellular metabolic process;GO:0046271//phenylpropanoid catabolic…	K05909//laccase [EC:1.10.3.2]
TaLAC58	TraesCS4B02G208000	0.97	1.57	0.86	1.39	0.82	0.65	4.82	13.53	27.85	8.6	14.79	7.37	GO:0044248//cellular catabolic process;GO:0044237//cellular metabolic process;GO:0009987//cellular process;GO:0009808//lignin metabolic process;GO:0019748//secondary metabolic process;GO:0006725//cellular aromatic compound metabolic process;GO:0009698//phenylpropanoid metabolic process;GO:1901360//organic cyclic compound metabolic process;GO:0009056//catabolic process;GO:0008152//metabolic proces…	K05909//laccase [EC:1.10.3.2];K05909//laccase [EC:1.10.3.2];K05909//laccase [EC:1.10.3.2]
TaLAC59	TraesCS4D02G133800	0.36	0.29	0.22	0.3	0.32	0.2	0.18	0.24	0.27	0.24	0.2	0.2	GO:0019439//aromatic compound catabolic process;GO:0044248//cellular catabolic process;GO:0009987//cellular process;GO:0009698//phenylpropanoid metabolic process;GO:0019748//secondary metabolic process;GO:1901361//organic cyclic compound catabolic process;GO:0071704//organic substance metabolic process;GO:0046274//lignin catabolic process;GO:0009056//catabolic process;GO:0044237//cellular metabol…	K05909//laccase [EC:1.10.3.2];K05909//laccase [EC:1.10.3.2]
TaLAC60	TraesCS4D02G190900	1.26	1.9	1.65	2.28	2.11	2.42	0.37	1.53	0.48	0.89	1.81	2.2	GO:0044248//cellular catabolic process;GO:0006725//cellular aromatic compound metabolic process;GO:1901575//organic substance catabolic process;GO:0046274//lignin catabolic process;GO:0009698//phenylpropanoid metabolic process;GO:1901360//organic cyclic compound metabolic process;GO:0044237//cellular metabolic process;GO:0071704//organic substance metabolic process;GO:0009987//cellular process;GO…	K05909//laccase [EC:1.10.3.2]
TaLAC61	TraesCS4D02G208900	3.72	4.24	3.1	3.98	3.71	3.17	3.01	5.4	11.94	5.06	7.19	4.92	GO:0008152//metabolic process;GO:0046271//phenylpropanoid catabolic process;GO:1901360//organic cyclic compound metabolic process;GO:1901361//organic cyclic compound catabolic process;GO:0009056//catabolic process;GO:0046274//lignin catabolic process;GO:0009698//phenylpropanoid metabolic process;GO:0006725//cellular aromatic compound metabolic process;GO:0071704//organic substance metabolic proce…	K05909//laccase [EC:1.10.3.2];K05909//laccase [EC:1.10.3.2]
TaLAC62	TraesCS5A02G025000	0	0.06	0.03	0.01	0	0.01	0	0	0.02	0	0	0		K05909//laccase [EC:1.10.3.2]
TaLAC63	TraesCS5A02G151400	0.29	0.39	0.24	0.22	0.21	0.17	0.13	0.25	0.26	0.07	0.14	0.3	GO:1901360//organic cyclic compound metabolic process;GO:0008152//metabolic process;GO:0009056//catabolic process;GO:0044237//cellular metabolic process;GO:0009987//cellular process;GO:0019439//aromatic compound catabolic process;GO:1901361//organic cyclic compound catabolic process;GO:1901575//organic substance catabolic process;GO:0009698//phenylpropanoid metabolic process;GO:0009808//lignin me…	K05909//laccase [EC:1.10.3.2]
TaLAC64	TraesCS5B02G149900	0.03	0.09	0.14	0.23	0.19	0.14	0.04	0.09	0.08	0.14	0.09	0.17	GO:1901575//organic substance catabolic process;GO:0009698//phenylpropanoid metabolic process;GO:0009056//catabolic process;GO:0046274//lignin catabolic process;GO:0046271//phenylpropanoid catabolic process;GO:0044237//cellular metabolic process;GO:0008152//metabolic process;GO:0044248//cellular catabolic process;GO:0006725//cellular aromatic compound metabolic process;GO:0009808//lignin metaboli…	K05909//laccase [EC:1.10.3.2]
TaLAC65	TraesCS5B02G514100	0	0	0	0	0	0	0	0	0	0	0	0		K05909//laccase [EC:1.10.3.2]
TaLAC66	TraesCS5B02G543200	0.05	0.2	0	0.01	0	0	0	0	0	0	0	0.01		K05909//laccase [EC:1.10.3.2]
TaLAC67	TraesCS5D02G031400	0.04	0.03	0.06	0	0	0	0	0	0	0	0	0		K05909//laccase [EC:1.10.3.2]
TaLAC68	TraesCS5D02G156500	0.05	0.11	0.07	0.11	0.09	0.11	0.03	0.28	0.07	0.09	0	0.12	GO:1901360//organic cyclic compound metabolic process;GO:0071704//organic substance metabolic process;GO:0019439//aromatic compound catabolic process;GO:0006725//cellular aromatic compound metabolic process;GO:0019748//secondary metabolic process;GO:0009056//catabolic process;GO:0046271//phenylpropanoid catabolic process;GO:0009987//cellular process;GO:0046274//lignin catabolic process;GO:0044248…	K05909//laccase [EC:1.10.3.2]
TaLAC69	TraesCS5D02G514600	0	0	0	0	0	0	0	0	0	0	0	0		K05909//laccase [EC:1.10.3.2]
TaLAC70	TraesCS6A02G058300	39.22	66.46	16.94	0	0.05	0	48.4	20.12	24.59	0.04	0.05	0.03		K05909//laccase [EC:1.10.3.2]
TaLAC71	TraesCS6A02G304900	0.43	0.67	0.13	0	0	0	0.47	0.31	0.18	0	0	0	GO:0009987//cellular process;GO:1901361//organic cyclic compound catabolic process;GO:0009808//lignin metabolic process;GO:0006725//cellular aromatic compound metabolic process;GO:0009056//catabolic process;GO:0008152//metabolic process;GO:0044237//cellular metabolic process;GO:0071704//organic substance metabolic process;GO:0046274//lignin catabolic process;GO:0019439//aromatic compound cataboli…	K05909//laccase [EC:1.10.3.2]
TaLAC72	TraesCS6A02G305000	0.74	0.7	0.38	0	0	0	2.47	2.35	0.74	0	0.03	0	GO:0005507//copper ion binding;GO:0043169//cation binding;GO:0046914//transition metal ion binding;GO:0003824//catalytic activity;GO:0046872//metal ion binding;GO:0005488//binding;GO:0043167//ion binding;GO:0016491//oxidoreductase activity;	K05909//laccase [EC:1.10.3.2]
TaLAC73	TraesCS6A02G376300	1.3	3.31	0.94	0	0	0.01	1.97	0.53	0.4	0	0	0		K05909//laccase [EC:1.10.3.2]
TaLAC74	TraesCS6B02G074200	41.38	67.68	23.52	0.05	0.12	0.08	70.89	28.39	34.64	0.09	0.03	0.03	GO:0016491//oxidoreductase activity;GO:0046872//metal ion binding;GO:0005488//binding;GO:0043169//cation binding;GO:0043167//ion binding;GO:0046914//transition metal ion binding;GO:0003824//catalytic activity;GO:0005507//copper ion binding;	K05909//laccase [EC:1.10.3.2]
TaLAC75	TraesCS6B02G414100	5.38	13.1	2.5	0	0.01	0	9.45	3.76	2.99	0.04	0.01	0		K05909//laccase [EC:1.10.3.2]
TaLAC76	TraesCS6B02G450100	0.01	0.01	0.03	0.01	0.01	0	0	0.03	0.01	0	0	0.04	GO:1901360//organic cyclic compound metabolic process;GO:0009056//catabolic process;GO:0046271//phenylpropanoid catabolic process;GO:0009987//cellular process;GO:0009808//lignin metabolic process;GO:0044237//cellular metabolic process;GO:0008152//metabolic process;GO:0006725//cellular aromatic compound metabolic process;GO:1901575//organic substance catabolic process;GO:0019439//aromatic compound…	K05909//laccase [EC:1.10.3.2];K05909//laccase [EC:1.10.3.2]
TaLAC77	TraesCS6D02G284100	0.01	0.03	0	0	0	0	0	0	0.02	0	0	0		K05909//laccase [EC:1.10.3.2]
TaLAC78	TraesCS6D02G284200	9.01	7.71	5.62	1.05	0.96	1.37	5.85	3.74	3.45	0.5	0.3	0.18	GO:0046271//phenylpropanoid catabolic process;GO:0009808//lignin metabolic process;GO:1901575//organic substance catabolic process;GO:0008152//metabolic process;GO:1901361//organic cyclic compound catabolic process;GO:0044237//cellular metabolic process;GO:0009056//catabolic process;GO:0019748//secondary metabolic process;GO:0071704//organic substance metabolic process;GO:0009987//cellular proces…	K05909//laccase [EC:1.10.3.2]
TaLAC79	TraesCS6D02G361500	5.57	15.19	4.09	0	0	0.01	8.22	4.36	2.42	0.01	0	0.01		K05909//laccase [EC:1.10.3.2]
TaLAC80	TraesCS6D02G361600	0.84	1.19	1.06	1.13	0.98	0.69	0.98	0.89	1.11	0.8	0.86	1.16		K05909//laccase [EC:1.10.3.2];K05909//laccase [EC:1.10.3.2]
TaLAC81	TraesCS7A02G175000	0.3	0.7	0.37	0	0.03	0	3.29	5.04	4.25	0.01	0	0.01	GO:0006725//cellular aromatic compound metabolic process;GO:0008152//metabolic process;GO:0044237//cellular metabolic process;GO:1901361//organic cyclic compound catabolic process;GO:0071704//organic substance metabolic process;GO:0009987//cellular process;GO:0019748//secondary metabolic process;GO:1901360//organic cyclic compound metabolic process;GO:0019439//aromatic compound catabolic process;…	K05909//laccase [EC:1.10.3.2]
TaLAC82	TraesCS7A02G191900	0	0	0	0	0	0	0.02	0	0	0	0	0		K05909//laccase [EC:1.10.3.2]
TaLAC83	TraesCS7A02G192100	0.07	0.03	0	0	0	0	0	0.03	0.01	0.02	0.02	0		K05909//laccase [EC:1.10.3.2]
TaLAC84	TraesCS7A02G337400	0.02	0.02	0.09	0.01	0.04	0.03	0.03	0.01	0.06	0.05	0.08	0.03		K05909//laccase [EC:1.10.3.2]
TaLAC85	TraesCS7B02G079800	0.01	0.03	0.01	0	0	0	0.01	0.12	0.04	0	0	0		K05909//laccase [EC:1.10.3.2]
TaLAC86	TraesCS7B02G079900	0	0.02	0	0	0	0	0.07	0.12	0.06	0	0	0		K05909//laccase [EC:1.10.3.2]
TaLAC87	TraesCS7B02G080100	0.03	0.02	0.02	0	0	0	0.16	0.21	0.09	0	0	0		K05909//laccase [EC:1.10.3.2];K05909//laccase [EC:1.10.3.2]
TaLAC88	TraesCS7B02G097100	0	0	0	0	0	0	0.01	0	0	0	0	0		K05909//laccase [EC:1.10.3.2]
TaLAC89	TraesCS7B02G248800	0.17	0.21	0.3	0.2	0.12	0.3	0.19	0.28	0.27	0.23	0.18	0.21		K05909//laccase [EC:1.10.3.2]
TaLAC90	TraesCS7D02G176300	0.88	1.9	3.05	0	0	0.01	2.14	6.2	4.07	0	0	0	GO:0019748//secondary metabolic process;GO:1901575//organic substance catabolic process;GO:0044248//cellular catabolic process;GO:0044237//cellular metabolic process;GO:0009987//cellular process;GO:0071704//organic substance metabolic process;GO:0006725//cellular aromatic compound metabolic process;GO:0009056//catabolic process;GO:0046274//lignin catabolic process;GO:0008152//metabolic process;GO…	K05909//laccase [EC:1.10.3.2]
TaLAC91	TraesCS7D02G176400	0.07	0.13	0.05	0	0	0	0.28	0.66	0.54	0	0	0		K05909//laccase [EC:1.10.3.2]
TaLAC92	TraesCS7D02G176500	0.98	1.35	1.72	0	0	0	2.22	3.97	2.42	0	0	0	GO:1901360//organic cyclic compound metabolic process;GO:0044248//cellular catabolic process;GO:0009987//cellular process;GO:0071704//organic substance metabolic process;GO:0006725//cellular aromatic compound metabolic process;GO:0019748//secondary metabolic process;GO:0008152//metabolic process;GO:0009698//phenylpropanoid metabolic process;GO:0009808//lignin metabolic process;GO:0009056//catabol…	K05909//laccase [EC:1.10.3.2]
TaLAC93	TraesCS7D02G192900	0	0	0	0	0	0	0	0	0	0	0	0		K05909//laccase [EC:1.10.3.2]
TaLAC94	TraesCS7D02G193100	0	0	0	0	0	0	0	0	0	0	0	0		K05909//laccase [EC:1.10.3.2]
TaLAC95	TraesCS7D02G345000	0.19	0.09	0.12	0.01	0.11	0.14	0.09	0.11	0.19	0.15	0.09	0.13	GO:0009056//catabolic process;GO:0009808//lignin metabolic process;GO:0071704//organic substance metabolic process;GO:0006725//cellular aromatic compound metabolic process;GO:0019748//secondary metabolic process;GO:1901360//organic cyclic compound metabolic process;GO:0046271//phenylpropanoid catabolic process;GO:0009987//cellular process;GO:0046274//lignin catabolic process;GO:0044237//cellular …	K05909//laccase [EC:1.10.3.2]
CSI1-3, CSM1-3,SMI1-3 and SMM1-3 represent the expression data of three independent replicates in CSI group, CSM group, SMI group and SMM group respectively."CSI" indicates wheat variety Chinese Spring spikelet was inoculated by F. graminearum, “CSM” indicates wheat variety Chinese Spring spikelet was inoculated by mung bean broth,"SMI" indicates wheat variety Sumai 3 spikelet was inoculated by F…
